# Supplementary material for: The evolution and functional divergence of the histone H2B family in plants
Source: PLoS Genet. 2020 Jul 27;16(7):e1008964. doi: 10.1371/journal.pgen.1008964 (PMC7410336; doi:10.1371/journal.pgen.1008964)
Supplement: S1 Data — (XLSX) [file pgen.1008964.s006.xlsx]

## Sheet: Plants
Sequence name in figure	Full sequence name	Species	Clade	Origin of sequence	Protein sequence	Protein alignment	CDS sequence	CDS alignment
Aco001473	Aco001473 Org_Acomosus peptide: Aco001473.1 Histone H2B (PAC:33028987)	Ananas comosus	Monocot	Phytozome (https://phytozome.jgi.doe.gov/pz/portal.html)	MAPKGEKKPAEKKPAASDKAAEEKEKKGSGAAEKAPAAEKKPKAGKRLPSKEGGGAGAGSGDKKKKKKAKKGSETYKIYIFKVLKQVHPDIGISSKAMSIMNSFINDIFEKLAQEASRLARYNKKPTITSREIQTSVRLVLPGELAKHAVSEGTKAVTKFTSS	---------------------------------------------------------------------------------------------------------------MA------------------------------------------------------------------------------------------------------------------------P-------K----------------------------------------------------------G--------------------------------EKK--------------------------------------------P------------------…	ATGGCGCCCAAGGGGGAGAAGAAGCCCGCGGAGAAGAAGCCCGCGGCGTCGGACAAGGCGGCGGAGGAGAAGGAGAAGAAGGGTTCCGGTGCGGCGGAGAAGGCCCCCGCGGCGGAGAAGAAGCCGAAGGCGGGGAAGCGGCTCCCGTCGAAGGAGGGGGGAGGCGCGGGTGCGGGTTCCGGCGACAAGAAGAAGAAGAAGAAGGCGAAGAAGGGGAGCGAGACGTACAAGATCTACATCTTCAAGGTGCTCAAGCAGGTCCACCCCGACATCGGCATCTCCAGCAAGGCCATGAGCATCATGAACTCCTTCATCAACGACATCTTCGAGAAGCTCGCTCAGGAGGCCTCCCGCCTCGCCCGCTACAACAAGAAGCCCACCATCACCTCCCGCGAGATC…
Aco009323	Aco009323 Org_Acomosus peptide: Aco009323.1 Histone H2B (PAC:33045882)	Ananas comosus	Monocot	Phytozome (https://phytozome.jgi.doe.gov/pz/portal.html)	MAPRKPRKMVGAVVKTTAKVVEETVKVAPVVGVGDGDGDGDGAEEVEEAAVPLKDSKVVQVVVVGGEKGDGEVPEANDGRDEPEKRKEAMEVDENQAPKETGEESKRRGRGRPLKERGPETPTEKSEIPPANKKKEKDRGGRSEGEAEEGKGRRRRRRKRRFGSAGDAGSGGVGGYKRYVFRVLKQVHPELGASARAMQVLDMMMADMFQRLAEEAARLSKYTGRATLTSREIQNAVRLVLPGELGRHAVSEGTKAVTNYMASQSS	---------------------------------------------------------------------------------------------------------------MA------------------------------------------------------------------------------------------------------------------------PR------KPR-------------------------------------------KMVG---------A---------------------------VVK-TTAKVVE-ETVKV----------------------------------APVVGV--------------…	ATGGCGCCGAGGAAGCCGAGGAAGATGGTGGGAGCTGTGGTGAAGACGACGGCGAAGGTGGTGGAGGAGACTGTGAAGGTCGCTCCTGTGGTCGGTGTCGGAGACGGAGACGGAGATGGAGACGGTGCCGAAGAAGTAGAAGAAGCAGCAGTACCTCTCAAGGACTCCAAGGTTGTGCAAGTTGTCGTAGTCGGCGGTGAGAAGGGTGATGGCGAAGTGCCGGAGGCGAATGACGGTAGAGATGAGCCTGAGAAGAGAAAGGAAGCAATGGAGGTGGACGAGAACCAAGCACCGAAAGAGACCGGAGAAGAGTCGAAAAGGAGAGGACGAGGACGGCCTCTGAAAGAGCGAGGGCCGGAAACGCCGACGGAGAAGTCGGAGATACCGCCCGCCAATAAG…
Aco010959	Aco010959 Org_Acomosus peptide: Aco010959.1 Histone H2B (PAC:33044924)	Ananas comosus	Monocot	Phytozome (https://phytozome.jgi.doe.gov/pz/portal.html)	MAPKGEKKPAEKKPAASDKAGEEKDKEKEKEKKAAEKAPAEKKPRAEKRLPSSSSAKEGGDAKGKRKKKAKKGTETYKIYIFKVLKQVHPDIGISSKAMSIMNSFINDIFEKLAQESSRLARYNKKPTVTSREIQTSVRLVLPGELAKHAVSEGTKAVTKFTSS	---------------------------------------------------------------------------------------------------------------MA------------------------------------------------------------------------------------------------------------------------P-------K----------------------------------------------------------G--------------------------------EKK--------------------------------------------P------------------…	ATGCACTACCAACGACCAGATCACTCCCACGTCATCGATCCGAGGCATCCAGGTTACAACCAATCAAATCCCATCCCTCCTCTATATAAGTCCCAAAGCGGCTACCAACACTCCCCATCGTCCCACCTATTCAACTTCCTCCGCATCGTCTCCTTCCCCTGTGTACTTATCCTTTCGCTTCGCATCTCGATCTCGTCTCCCATGGCGCCCAAGGGTGAGAAGAAGCCCGCGGAGAAGAAGCCCGCGGCGTCCGATAAGGCCGGGGAGGAGAAGGATAAGGAGAAGGAGAAGGAGAAGAAGGCGGCGGAGAAGGCCCCCGCGGAGAAGAAGCCGAGGGCGGAGAAGCGCTTGCCCTCGTCGTCGTCGGCGAAGGAGGGGGGCGACGCGAAGGGTAAGAGG…
Aco1G1215	Aqcoe1G121500 Org_Acoerulea peptide: Aqcoe1G121500.1.p (1 of 10) K11252 histone H2B (H2B) (PAC:33084177)	Aquilegia coerulea	Eudicot	Phytozome (https://phytozome.jgi.doe.gov/pz/portal.html)	MAPKRSQKKVIGSLVRKTNKVVEETVNITVVEKTKGAEAGNKETEQEETAISTKDPVSTPGEKQQKEQPKKGVGKQLKLEAPTQKKEETKSKKNEKSTTTTTTTTSSAKEGEEKKGKKSGRKRMLDTGETYNTYVYKVLKQVHPDLGITFKGMMVLNGFMNDMFERLAREASKLTDYTGKKTMSAREIQGAVRLVLPGELGKHAIVEGTKAITTYFSNSS	---------------------------------------------------------------------------------------------------------------MA------------------------------------------------------------------------------------------------------------------------P-------KRS------------------------------------QK-----KVIG---------S---------------------------LVR-KTNKVVE-ETVNI---TVVE-----------------------------------------------…	ATGGCTCCAAAGCGTTCACAGAAGAAGGTGATAGGTTCTCTTGTAAGAAAAACAAACAAAGTGGTAGAAGAAACTGTGAATATTACAGTTGTGGAGAAAACTAAAGGTGCAGAAGCAGGAAACAAAGAAACAGAACAAGAAGAGACTGCTATTTCAACTAAAGATCCTGTATCTACCCCTGGAGAAAAACAACAAAAAGAACAACCCAAGAAAGGTGTTGGTAAGCAACTTAAACTAGAAGCACCAACACAAAAGAAAGAAGAAACAAAATCAAAGAAGAATGAGAAAAGTACTACTACTACTACTACTACTACTAGTAGTGCTAAAGAAGGGGAAGAGAAGAAGGGGAAAAAGAGTGGTAGGAAGAGAATGCTAGATACTGGGGAAACTTATAATACA…
Aco1G1242	Aqcoe1G124200 Org_Acoerulea peptide: Aqcoe1G124200.1.p (1 of 10) K11252 histone H2B (H2B) (PAC:33081553)	Aquilegia coerulea	Eudicot	Phytozome (https://phytozome.jgi.doe.gov/pz/portal.html)	MAKAEKKPAEKKPVEDKKAEKAPVAEKKPKAEKKLPKEAASSDKKKKRSKKNVETYKIYIFKVLKQVHPDIGISSKAMGIMNSFINDIFEKLAQESSRLARYNKKPTITSREIQTAVRLVLPGELAKHAVSEGTKAVTKFTSS	---------------------------------------------------------------------------------------------------------------MA------------------------------------------------------------------------------------------------------------------------K-------A-------------------------------------------------------------------------------------------EKK--------------------------------------------P------------------…	ATGGCCAAGGCAGAGAAGAAACCTGCAGAGAAGAAACCGGTAGAAGATAAGAAAGCTGAGAAAGCACCAGTTGCTGAGAAGAAACCCAAGGCTGAGAAAAAGCTTCCCAAAGAAGCTGCTTCTTCAGACAAGAAGAAGAAGCGATCAAAGAAGAATGTTGAAACCTACAAGATCTATATCTTCAAGGTTCTGAAGCAAGTTCATCCTGATATTGGTATTTCAAGCAAAGCTATGGGTATTATGAACAGTTTCATCAATGATATCTTTGAGAAACTTGCTCAAGAATCTTCAAGGCTTGCTAGGTATAACAAGAAGCCTACTATCACTTCTCGTGAGATTCAGACTGCTGTTCGTCTTGTTTTGCCTGGAGAACTTGCTAAGCATGCTGTTTCTGAAGGA…
Aco1G4118	Aqcoe1G411800 Org_Acoerulea peptide: Aqcoe1G411800.1.p (1 of 10) K11252 histone H2B (H2B) (PAC:33077592)	Aquilegia coerulea	Eudicot	Phytozome (https://phytozome.jgi.doe.gov/pz/portal.html)	MAPKAEKKPAEKKPAAEKPTEEKKVVAEKGPAEKKPKAGKKLPKEGGAAASGDKKKKRSKKNVETYKIYIFKVLKQVHPDIGISSKAMGIMNSFINDIFEKLAQESSRLARYNKKPTITSREIQTAVRLVLPGELAKHAVSEGTKAVTKFTSS	---------------------------------------------------------------------------------------------------------------MA------------------------------------------------------------------------------------------------------------------------P-------K----------------------------------------------------------A--------------------------------EKK--------------------------------------------P------------------…	ATGGCTCCGAAAGCAGAGAAGAAACCAGCTGAGAAGAAACCAGCAGCAGAGAAACCAACTGAAGAGAAGAAAGTTGTTGCTGAAAAAGGTCCCGCTGAGAAGAAACCTAAAGCCGGAAAGAAGTTGCCAAAGGAAGGCGGCGCTGCTGCATCTGGTGATAAGAAGAAGAAGAGATCTAAGAAGAATGTTGAAACCTACAAGATCTATATCTTCAAGGTTTTGAAGCAAGTTCACCCTGACATCGGTATCTCAAGCAAAGCTATGGGGATTATGAACAGTTTCATCAACGACATCTTCGAGAAATTGGCTCAAGAATCATCTCGACTTGCTCGTTATAACAAGAAGCCTACTATCACTTCTCGGGAGATTCAAACTGCTGTTCGTCTTGTTCTTCCTGGT…
Aco1G4122	Aqcoe1G412200 Org_Acoerulea peptide: Aqcoe1G412200.1.p (1 of 10) K11252 histone H2B (H2B) (PAC:33080112)	Aquilegia coerulea	Eudicot	Phytozome (https://phytozome.jgi.doe.gov/pz/portal.html)	MAPKAEKKPAEKKPAAEKPTEEKKVVAEKGPAEKKPKAGKKLPKEGGVAASGDKKKKRSKKNVETYKIYIFKVLKQVHPDIGISSKAMGIMNSFINDIFEKLAQESSRLARYNKKPTITSREIQTAVRLVLPGELAKHAVSEGTKAVTKFTSS	---------------------------------------------------------------------------------------------------------------MA------------------------------------------------------------------------------------------------------------------------P-------K----------------------------------------------------------A--------------------------------EKK--------------------------------------------P------------------…	ATGGCTCCGAAAGCAGAGAAGAAACCAGCTGAGAAGAAACCAGCAGCAGAGAAACCAACTGAAGAGAAGAAAGTTGTTGCTGAAAAAGGTCCCGCTGAGAAGAAACCTAAAGCCGGAAAGAAGTTGCCAAAGGAAGGCGGCGTTGCTGCATCTGGTGATAAGAAGAAGAAGAGATCTAAGAAGAATGTTGAAACCTACAAGATCTATATCTTCAAGGTTTTGAAGCAAGTTCACCCTGATATTGGTATCTCAAGCAAAGCTATGGGGATTATGAACAGTTTCATCAACGACATCTTCGAGAAATTGGCTCAAGAATCATCTCGACTTGCTCGTTATAACAAGAAGCCTACCATCACTTCTCGGGAGATTCAAACTGCTGTTCGTCTTGTTCTTCCTGGT…
Aco1G4124	Aqcoe1G412400 Org_Acoerulea peptide: Aqcoe1G412400.1.p (1 of 10) K11252 histone H2B (H2B) (PAC:33080122)	Aquilegia coerulea	Eudicot	Phytozome (https://phytozome.jgi.doe.gov/pz/portal.html)	MAPKAEKKPAEKKPAAEKPTEEKKVVAEKGPAEKKPKAGKKLPKEGGAAASGDKKKKRSKKNVETYKIYIFKVLKQVHPDIGISSKAMGIMNSFINDIFEKLAQESSRLARYNKKPTITSREIQTAVRLVLPGELAKHAVSEGTKAVTKFTSS	---------------------------------------------------------------------------------------------------------------MA------------------------------------------------------------------------------------------------------------------------P-------K----------------------------------------------------------A--------------------------------EKK--------------------------------------------P------------------…	ATGGCTCCGAAAGCAGAGAAGAAACCAGCTGAGAAGAAACCAGCAGCAGAGAAACCAACTGAAGAGAAGAAAGTTGTTGCTGAAAAAGGTCCCGCTGAGAAGAAACCTAAAGCCGGAAAGAAGTTGCCAAAGGAAGGCGGCGCTGCTGCATCTGGTGATAAGAAGAAGAAGAGATCTAAGAAGAATGTTGAAACCTACAAGATCTATATCTTTAAGGTTTTGAAGCAAGTTCACCCTGACATCGGTATCTCAAGCAAAGCTATGGGGATTATGAACAGTTTCATCAACGACATCTTCGAGAAATTGGCTCAAGAATCATCTCGACTTGCTCGTTATAACAAGAAGCCTACCATCACTTCTCGGGAGATTCAAACTGCTGTTCGTCTTGTTCTTCCTGGT…
Aco1G4306	Aqcoe1G430600 Org_Acoerulea peptide: Aqcoe1G430600.1.p (1 of 10) K11252 histone H2B (H2B) (PAC:33077257)	Aquilegia coerulea	Eudicot	Phytozome (https://phytozome.jgi.doe.gov/pz/portal.html)	MAPKAEKKPAEKKPAAEKPEKVVAEKGPAEKKPKAGKKLPKEGGTAASGDKKKKRSKKNVETYKIYIFKVLKQVHPDIGISSKAMGIMNSFINDIFEKLAQESSRLARYNKKPTITSREIQTAVRLVLPGELAKHAVSEGTKAVTKFTSS	---------------------------------------------------------------------------------------------------------------MA------------------------------------------------------------------------------------------------------------------------P-------K----------------------------------------------------------A--------------------------------EKK--------------------------------------------P------------------…	ATGGCGCCCAAAGCAGAGAAGAAACCTGCTGAGAAGAAACCAGCAGCAGAGAAACCAGAGAAAGTAGTAGCAGAAAAAGGTCCAGCAGAGAAGAAACCCAAAGCCGGGAAGAAATTGCCAAAGGAAGGCGGCACTGCTGCATCCGGTGACAAGAAGAAGAAGAGATCTAAGAAGAATGTTGAAACTTACAAGATCTATATCTTCAAGGTTTTGAAACAAGTTCACCCTGATATTGGTATTTCAAGCAAAGCTATGGGTATTATGAACAGTTTCATCAATGACATCTTCGAGAAATTGGCTCAAGAATCATCCAGACTTGCTCGTTACAACAAGAAACCTACCATCACTTCTCGAGAGATTCAAACTGCTGTTCGTCTTGTTCTTCCTGGTGAATTGGCC…
Aco1G4872	Aqcoe1G487200 Org_Acoerulea peptide: Aqcoe1G487200.1.p (1 of 10) K11252 histone H2B (H2B) (PAC:33080393)	Aquilegia coerulea	Eudicot	Phytozome (https://phytozome.jgi.doe.gov/pz/portal.html)	MAPKAEKKPAEKKPATEAEKGLAEKKPKAGKKLPKEGGVAATSGDKKKKKRSKKNVETYKIYIFKVLKQVHPDIGISSKAMGIMNSFINDIFEKLAQESSRLARYNKKPTITSREIQTAVRLVLPGELAKHAVSEGTKAVTKFTSS	---------------------------------------------------------------------------------------------------------------MA------------------------------------------------------------------------------------------------------------------------P-------K----------------------------------------------------------A--------------------------------EKK--------------------------------------------P------------------…	ATGGCGCCCAAAGCAGAGAAGAAACCAGCTGAGAAGAAGCCAGCAACAGAAGCTGAAAAAGGTCTAGCAGAGAAGAAACCCAAAGCCGGGAAGAAATTACCAAAGGAAGGCGGCGTTGCTGCTACATCTGGTGACAAGAAGAAGAAGAAGAGATCGAAGAAGAATGTTGAAACTTACAAGATCTATATCTTCAAGGTTTTGAAACAAGTTCACCCTGATATTGGTATTTCAAGCAAAGCTATGGGGATTATGAATAGTTTCATCAACGACATCTTCGAGAAATTGGCTCAGGAATCTTCCAGACTTGCTCGTTACAACAAGAAACCTACCATTACTTCTCGGGAGATTCAAACTGCTGTTCGTCTTGTTCTTCCTGGTGAATTGGCCAAACATGCTGTA…
Aco3G1499	Aqcoe3G149900 Org_Acoerulea peptide: Aqcoe3G149900.1.p (1 of 10) K11252 histone H2B (H2B) (PAC:33094941)	Aquilegia coerulea	Eudicot	Phytozome (https://phytozome.jgi.doe.gov/pz/portal.html)	MAPPTKAGKKPIAEKKPIAEKKPPVIEKSPKISKEGSASADKKKKKSKKSIETYKIYIFKVLKQVHPDIGISSKAMGIMNSFINDIFEKLAQEASRLARYNKKPTITSREIQTAVRLTLPGELAKHAVSEGTKAVTKFTSS	---------------------------------------------------------------------------------------------------------------MAP-----------------------------------------------------------------------------------------------------------------------PT------K----------------------------------------------------------A--------------------------------GKK--------------------------------------------PI-----------------…	ATGGCTCCACCAACCAAAGCTGGGAAGAAACCAATTGCTGAGAAGAAACCCATTGCTGAGAAGAAACCACCAGTTATTGAAAAATCCCCAAAGATTTCAAAAGAAGGATCTGCTTCTGCTGATAAGAAAAAGAAGAAATCCAAGAAATCTATTGAAACTTATAAGATCTATATCTTTAAAGTTTTGAAACAAGTTCATCCTGATATTGGGATTTCAAGCAAAGCAATGGGAATAATGAATAGTTTCATTAATGATATCTTTGAAAAACTTGCTCAAGAAGCATCAAGGCTTGCTAGGTACAATAAGAAACCAACAATTACTTCAAGGGAGATTCAAACTGCTGTCAGACTTACTTTGCCTGGTGAACTTGCTAAGCATGCTGTTTCTGAAGGGACTAAA…
Aco3G4076	Aqcoe3G407600 Org_Acoerulea peptide: Aqcoe3G407600.1.p (1 of 15) PTHR23428 HISTONE H2B (PAC:33094523)	Aquilegia coerulea	Eudicot	Phytozome (https://phytozome.jgi.doe.gov/pz/portal.html)	MAPKAEKKPAEKKPSEEKLTEEKKSIAPAEKRPKAGKKLPKEGGSSVGGEKKKKRVKKNNESYKIYIFKVLKQVHPDIGISSKAMGIMNSFINDIFEKLAQEASRLARYNKKPTITSREIQTSVRLVLPGELAKHAVSEGTKAVTKFTSS	---------------------------------------------------------------------------------------------------------------MA------------------------------------------------------------------------------------------------------------------------P-------K----------------------------------------------------------A--------------------------------EKK--------------------------------------------P------------------…	ATGGCACCGAAGGCAGAGAAGAAACCGGCGGAGAAGAAACCATCGGAAGAAAAATTAACAGAAGAGAAGAAATCCATTGCTCCTGCAGAAAAGAGGCCAAAAGCAGGGAAAAAACTTCCAAAAGAAGGTGGTTCTTCTGTTGGAGGAGAAAAGAAGAAGAAAAGAGTGAAGAAAAACAATGAATCATATAAGATCTATATCTTTAAGGTATTGAAACAAGTTCATCCAGATATTGGGATTTCAAGCAAAGCAATGGGGATAATGAACAGTTTTATTAATGATATTTTTGAAAAACTTGCTCAAGAGGCTTCAAGACTTGCACGTTATAATAAAAAGCCTACTATTACATCTCGTGAGATTCAGACTTCTGTTCGTCTTGTTCTTCCTGGTGAATTGGCT…
Aco6G0127	Aqcoe6G012700 Org_Acoerulea peptide: Aqcoe6G012700.1.p (1 of 10) K11252 histone H2B (H2B) (PAC:33063929)	Aquilegia coerulea	Eudicot	Phytozome (https://phytozome.jgi.doe.gov/pz/portal.html)	MAPKAEKKPAEKKPAAAATEEKKVAEKGLAEKKPKAGKKLPTKEGGAGAASGDKKKKRSKKNVETYKIYIFKVLKQVHPDIGISSKAMGIMNSFINDIFEKLAQESSRLARYNKKPTITSREIQTAVRLVLPGELAKHAVSEGTKAVTKFTSS	---------------------------------------------------------------------------------------------------------------MA------------------------------------------------------------------------------------------------------------------------P-------K----------------------------------------------------------A--------------------------------EKK--------------------------------------------P------------------…	ATGGCACCAAAAGCAGAGAAGAAGCCAGCTGAGAAGAAACCAGCAGCAGCAGCAACTGAAGAGAAGAAAGTTGCCGAGAAAGGGTTAGCAGAGAAGAAACCTAAAGCTGGAAAGAAGTTGCCGACGAAGGAAGGCGGTGCCGGTGCTGCTTCAGGTGACAAAAAGAAGAAGAGATCGAAGAAGAATGTTGAAACTTACAAGATCTACATCTTCAAGGTGTTGAAGCAAGTTCATCCTGACATTGGAATCTCAAGTAAGGCTATGGGAATCATGAACAGTTTCATCAACGACATCTTTGAGAAACTTGCTCAGGAGTCTTCCAGACTTGCTCGTTACAACAAGAAGCCTACCATTACTTCTCGGGAGATTCAAACTGCTGTTCGTCTTGTTCTTCCTGGT…
Aco7G2984	Aqcoe7G298400 Org_Acoerulea peptide: Aqcoe7G298400.1.p (1 of 10) K11252 histone H2B (H2B) (PAC:33073613)	Aquilegia coerulea	Eudicot	Phytozome (https://phytozome.jgi.doe.gov/pz/portal.html)	MAPKAEKKPAAEKPTEEKKVVAEKGPAEKKPKAGKKLPKEGGAAASGDKKKKRSKKNVETYKIYTFKVLKQVHPDIGISSKAMGIMNSFINDIFEKLAQESSRLARYNKKPTITSREIQTAVRLVLPGELAKHAVSEGTKAVTKFTSS	---------------------------------------------------------------------------------------------------------------MA------------------------------------------------------------------------------------------------------------------------P-------K-------------------------------------------------------------------------------------------------------------------------------------------------------------…	ATGGCTCCGAAAGCAGAGAAGAAACCAGCAGCAGAGAAACCAACTGAAGAGAAGAAAGTTGTTGCTGAAAAAGGTCCCGCTGAGAAGAAACCTAAAGCCGGAAAGAAGTTGCCAAAGGAAGGCGGCGCTGCTGCATCTGGTGATAAGAAGAAGAAGAGATCTAAGAAGAATGTTGAAACCTACAAGATCTATACCTTTAAGGTTTTGAAGCAAGTTCACCCTGACATCGGTATCTCAAGCAAAGCTATGGGGATTATGAACAGTTTCATCAACGACATCTTCGAGAAATTGGCTCAAGAATCATCTCGACTTGCTCGTTATAACAAGAAGCCTACCATCACTTCTCGGGAGATTCAAACTGCTGTTCGTCTTGTTCTTCCTGGTGAATTGGCTAAGCAT…
Afi008911	Azfi_s0005.g008911 Histone H2B [0.587]	Azolla filiculoides	Monilophyte	Fernbase (https://www.fernbase.org/)	MAPKSKDATAVASSEAEQKATKSVAGRAGKKPAGKKPIASSATEKKPSSSVKDGEKKKKKSKKSIETYKIYIFKVLKQVHPDTGISSKAMGIMNSFINDIFEKLAQEAARLARYNKKPTITSREIQTAVRLILPGELAKHAVSEGTKAVTKFTSA*	---------------------------------------------------------------------------------------------------------------MA------------------------------------------------------------------------------------------------------------------------P-------K----------------------------------------------------------S-------------------------------KDA---------------------------------------------TA-----------------…	ATGGCGCCTAAATCCAAGGATGCTACCGCTGTGGCCTCTTCTGAGGCGGAGCAGAAGGCCACCAAGAGCGTGGCGGGTAGAGCCGGCAAGAAGCCTGCAGGAAAGAAGCCGATCGCCTCCTCCGCCACCGAGAAGAAGCCTTCTTCTTCTGTGAAAGACGGCGAGAAGAAGAAGAAGAAATCAAAGAAGAGCATCGAGACCTACAAGATCTACATCTTCAAGGTTCTGAAGCAGGTTCACCCTGACACTGGCATCTCCTCCAAGGCCATGGGCATCATGAACTCCTTCATCAACGACATCTTTGAGAAGCTCGCGCAGGAGGCGGCTCGCCTGGCTCGCTATAACAAGAAGCCTACCATTACCAGCAGGGAGATCCAGACGGCAGTGCGTCTGATTCTT…
Afi008912	Azfi_s0005.g008912 Histone H2B [0.587]	Azolla filiculoides	Monilophyte	Fernbase (https://www.fernbase.org/)	MAPKSKETPAAVVPAEAEQKATKSVAGRAGKKPAGKKPIASSATEKKPSSSAKDGEKKKKKSKKSIETYKIYIFKVLKQVHPDTGISSKAMGIMNSFINDIFEKLAQEAARLARYNKKPTITSREIQTAVRLILPGELAKHAVSEGTKAVTKFTSA*	---------------------------------------------------------------------------------------------------------------MA------------------------------------------------------------------------------------------------------------------------P-------K----------------------------------------------------------S-------------------------------KETP--------------------------------------------AA-----------------…	ATGGCCCCCAAATCCAAAGAAACTCCTGCCGCTGTCGTACCTGCAGAAGCCGAGCAGAAGGCCACCAAGAGCGTGGCTGGAAGAGCCGGCAAGAAGCCTGCAGGAAAGAAGCCCATCGCCTCCTCCGCCACCGAGAAGAAGCCTTCTTCTTCTGCGAAAGACGGCGAGAAGAAGAAGAAGAAGTCAAAGAAGAGCATCGAGACCTACAAGATCTACATCTTCAAGGTTCTGAAACAGGTTCACCCTGACACTGGCATCTCCTCCAAGGCCATGGGCATCATGAACTCCTTCATAAATGACATATTTGAGAAGCTCGCACAGGAGGCTGCCCGCCTGGCTCGCTATAACAAGAAGCCTACCATTACCAGCAGGGAGATCCAGACAGCAGTGCGTCTGATT…
Afi015127	Azfi_s0019.g015127 Histone H2B [0.587]	Azolla filiculoides	Monilophyte	Fernbase (https://www.fernbase.org/)	MEGSSLDMKPAGKKPAAEKKPSASSAKEGDKKKKRVKKSIETYKIYIFKVLKQVHPDTGISSKAMGIMNSFINDIFEKLAQEAARLARYNKKPTITSREIQTAVRLILPGELAKHAVSEGTKAVTKFTSA*	---------------------------------------------------------------------------------------------------------------ME------------------------------------------------------------------------------------------------------------------------G-------S----------------------------------------------------------S-------------------------------LDM----------------------------------------------------------------…	ATGGAAGGATCTTCTCTGGACATGAAGCCCGCCGGCAAGAAGCCTGCAGCAGAGAAGAAGCCATCTGCGTCCTCTGCAAAGGAAGGCGACAAGAAGAAGAAGAGAGTGAAGAAAAGCATCGAGACCTACAAGATCTACATCTTCAAGGTGCTCAAGCAGGTGCACCCTGACACAGGTATCTCTTCCAAGGCCATGGGTATCATGAATTCCTTCATCAACGATATATTTGAGAAGCTTGCCCAGGAAGCTGCTCGACTTGCACGATACAATAAGAAGCCCACCATCACAAGCAGGGAGATACAGACAGCTGTGCGTCTTATCCTTCCAGGTGAACTTGCCAAGCATGCTGTTTCTGAAGGGACAAAGGCAGTCACCAAATTCACCAGTGCATAA
Afi015129	Azfi_s0019.g015129 Histone H2B [0.587]	Azolla filiculoides	Monilophyte	Fernbase (https://www.fernbase.org/)	MAPKSKEVPAEAEQKATKSVKGGKKPAGKKPLAEKKPSASSAKEGDKKKKRVKKSIETYKIYIFKVLKQVHPDTGISSKAMGIMNSFINDIFEKLAQEAARLARYNKKPTITSREIQTAVRLILPGELAKHAVSEGTKAVTKFTSA*	---------------------------------------------------------------------------------------------------------------MA------------------------------------------------------------------------------------------------------------------------P-------K----------------------------------------------------------S-------------------------------KEV----------------------------------------------------------------…	ATGGCGCCCAAGTCTAAAGAAGTTCCTGCAGAGGCCGAGCAGAAGGCGACCAAGTCTGTGAAGGGAGGTAAGAAGCCTGCCGGAAAGAAGCCTCTTGCGGAGAAGAAGCCATCTGCTTCCTCTGCAAAGGAAGGCGACAAGAAGAAGAAGAGAGTGAAGAAAAGCATCGAGACCTACAAGATCTACATATTCAAGGTTCTCAAGCAGGTTCACCCTGACACTGGTATCTCTTCCAAGGCCATGGGCATCATGAATTCTTTCATCAATGACATATTCGAGAAGCTTGCTCAGGAAGCTGCTCGCCTTGCTCGCTATAACAAGAAGCCTACCATCACTAGTAGGGAGATTCAGACGGCCGTGCGCCTCATCCTCCCAGGAGAACTTGCAAAGCACGCTGTC…
Afi070669	Azfi_s0447.g070669 Histone H2B [0.587]	Azolla filiculoides	Monilophyte	Fernbase (https://www.fernbase.org/)	MAPKSSTPAEAEQKATKSVKAGKKPAGKKPAAEKKPGSVKESGSEKKKKKAKKNIETYKIYIFKVLKQVHPDTGISSKAMGIMNSFINDIFEKLAQEAARLARYNKKPTITSREIQTAVRLILPGELAKHAVSEGTKAVTKFTSA*	---------------------------------------------------------------------------------------------------------------MA------------------------------------------------------------------------------------------------------------------------P-------K----------------------------------------------------------S-------------------------------S------------------------------------------------------------------…	ATGGCACCCAAGTCCTCCACCCCCGCTGAGGCTGAGCAGAAGGCCACCAAATCTGTCAAGGCAGGCAAGAAGCCCGCCGGAAAGAAGCCCGCCGCAGAGAAGAAGCCTGGCTCTGTCAAGGAAAGCGGATCGGAGAAGAAGAAGAAGAAGGCTAAGAAGAACATCGAGACCTACAAGATCTATATCTTTAAGGTTCTGAAGCAAGTCCATCCTGACACAGGTATCTCCTCCAAGGCTATGGGTATCATGAACTCCTTCATCAACGACATCTTTGAGAAGCTCGCACAGGAAGCTGCTCGCCTTGCTCGCTACAACAAGAAGCCTACTATTACCAGTCGCGAGATTCAGACTGCCGTCCGTCTCATACTTCCTGGAGAGCTTGCTAAACATGCTGTTTCG…
Afi108631	Azfi_s2006.g108631 Histone H2B [0.587]	Azolla filiculoides	Monilophyte	Fernbase (https://www.fernbase.org/)	MGYKYKYEKERAHIQKKIKRHIPLQEQIRLDGLPPSDLQNDGKIWTVERTRGSRTVRSPERRKDLDGGANRGSHTVRSPERRKDLDGGANPRLSHRLIFKPRRSDDEKSVPWPPKSSTPAEAEQKATKSVKAGKKPAGKKPSAEKKPGSVKESGSEKKKKKAKKNIETYKIYIFKVLKQVHPDTGISSKAMGIMNSFINDIFEKLAQEAARLARYNKKPTITSREIQTAVRLILPGELAKHAVSEGTKAVTKFTSA*	MGYKYKYEKERAHIQKKIKRHIPLQEQIRLDGLPPSDLQNDGKIWTVERTRGSRTVRSPERRKDLDGGANRGSHTVRSPERRKDLDGGANPRLSHRLIFKPRRSDDEKSVPWP------------------------------------------------------------------------------------------------------------------------P-------K----------------------------------------------------------S-------------------------------S------------------------------------------------------------------…	ATGGGCTACAAATATAAATATGAGAAAGAGAGAGCTCATATTCAAAAGAAAATAAAGAGGCACATTCCGTTGCAAGAACAAATCAGGCTCGACGGCCTTCCACCGTCCGATCTCCAGAACGACGGGAAGATCTGGACGGTGGAGAGAACCCGAGGCTCTCGCACCGTCCGATCTCCAGAACGAAGGAAAGATCTGGACGGTGGAGCGAACCGAGGATCTCACACCGTCCGATCTCCAGAACGAAGGAAAGATCTTGACGGTGGAGCGAATCCAAGGCTCTCACACCGTCTGATCTTCAAGCCTCGAAGATCGGACGATGAGAAGAGCGTGCCATGGCCCCCTAAGTCCTCCACCCCCGCTGAGGCCGAGCAGAAGGCCACCAAATCCGTCAAGGCAGGC…
Ahy000602	AHYPO_000602 Org_Ahypochondriacus peptide: AHYPO_000602RA (1 of 9) PTHR23428 HISTONE H2B (PAC:32833392)	Amaranthus hypochondriacus	Eudicot	Phytozome (https://phytozome.jgi.doe.gov/pz/portal.html)	MAPKANKKPANAEKKPKAAEKKLPIPKDAAPSSDKKKKKSKKSGESYKSYIYKVLKQCHPDIGISGKAMSIMNSFIVDMFEKIAQESSRLAKYSKKHTITSREIQSAVRLVLPGELAKHAVSEGTKAVCKFTSHR	---------------------------------------------------------------------------------------------------------------MA------------------------------------------------------------------------------------------------------------------------P-------K----------------------------------------------------------A--------------------------------NKK--------------------------------------------P------------------…	ATGGCTCCTAAAGCAAACAAGAAACCTGCTAATGCCGAGAAGAAGCCCAAGGCCGCCGAGAAAAAGCTTCCTATTCCTAAAGACGCAGCACCTTCGAGTGACAAGAAGAAAAAGAAGTCCAAGAAGAGTGGAGAAAGTTACAAATCCTACATTTATAAAGTTCTCAAACAATGTCATCCTGATATTGGCATATCCGGCAAAGCGATGAGTATAATGAACAGTTTTATTGTTGATATGTTTGAGAAAATTGCTCAAGAATCATCTCGCCTTGCAAAATATAGCAAGAAACATACCATTACTTCTCGCGAGATTCAGTCTGCTGTAAGGCTTGTTTTGCCCGGAGAATTGGCTAAGCATGCTGTTTCTGAGGGTACTAAGGCTGTCTGCAAATTTACTAGT…
Ahy002969	AHYPO_002969 Org_Ahypochondriacus peptide: AHYPO_002969RA (1 of 9) PTHR23428 HISTONE H2B (PAC:32837086)	Amaranthus hypochondriacus	Eudicot	Phytozome (https://phytozome.jgi.doe.gov/pz/portal.html)	MAPKAEKKPAAEKAPAEKKPKAGKKLPKEAGAAIGEKKKRRSKSVETYKIYIFKVLKQVHPDIGISSKAMSIMNSFMNDIFEKLAQESAKLARYNKKPTITSREIQTAVRLVLPGELAKHAVSEGTKAVTKFTSA	---------------------------------------------------------------------------------------------------------------MA------------------------------------------------------------------------------------------------------------------------P-------K----------------------------------------------------------A--------------------------------EKK--------------------------------------------P------------------…	ATGGCGCCCAAAGCTGAGAAGAAGCCCGCCGCAGAAAAAGCTCCGGCTGAGAAGAAGCCAAAAGCTGGCAAAAAGCTTCCGAAAGAAGCCGGAGCCGCCATCGGAGAAAAGAAGAAAAGGAGATCGAAGAGTGTAGAAACATACAAGATCTACATCTTCAAGGTTTTGAAGCAAGTTCATCCGGACATTGGAATCTCTAGCAAAGCTATGAGTATCATGAATAGTTTTATGAATGATATTTTTGAGAAGCTTGCTCAAGAATCTGCGAAACTTGCTCGTTATAATAAGAAGCCGACTATTACCTCTCGGGAGATTCAGACTGCTGTGAGACTTGTTCTTCCTGGTGAATTGGCTAAACATGCTGTTTCCGAGGGTACTAAGGCCGTTACGAAGTTTACA…
Ahy016191	AHYPO_016191 Org_Ahypochondriacus peptide: AHYPO_016191RA (1 of 6) K11252 histone H2B (H2B) (PAC:32842186)	Amaranthus hypochondriacus	Eudicot	Phytozome (https://phytozome.jgi.doe.gov/pz/portal.html)	MAPKKTARKVVKTTKIVEETVEVVSIPGSQSQQNPTQIQTELISERKEEQSSITTKSIPIQESDHDDQDEEETETQDQDHPDLSTPPRKEAPPRQVEPKPEPKGKGEGGGEGYKRYVFRVLKQVHPGMGISSRAMIVINNFMNDMFERIAEEGSRLNKQNKKMTMSAREIQGAVKLVLPGELGKHAVAEGAKAVTNYVNFGFHKK	---------------------------------------------------------------------------------------------------------------MA------------------------------------------------------------------------------------------------------------------------P-------KKT-AR----------------------------------------KVV------------------------------------------KTTKIVE-ETVEV---VSIPGS----QSQQ-----------------NPT-QIQT------------…	ATGGCTCCAAAAAAAACAGCTAGAAAAGTGGTAAAAACAACCAAAATAGTAGAAGAAACAGTAGAAGTAGTTTCAATTCCCGGGTCACAATCTCAACAAAACCCGACCCAAATCCAAACTGAATTAATATCCGAAAGAAAGGAGGAACAATCTTCTATAACAACCAAATCAATCCCTATACAAGAATCTGATCATGATGATCAAGATGAAGAAGAAACAGAAACCCAAGATCAAGATCACCCTGATTTAAGTACCCCACCAAGAAAAGAGGCCCCACCAAGGCAAGTCGAACCCAAACCCGAACCCAAAGGAAAGGGGGAAGGAGGAGGAGAAGGGTATAAAAGATATGTGTTTAGGGTATTAAAACAAGTACACCCAGGAATGGGAATTAGTTCTAGA…
Ahy019363	AHYPO_019363 Org_Ahypochondriacus peptide: AHYPO_019363RA (1 of 6) K11252 histone H2B (H2B) (PAC:32825444)	Amaranthus hypochondriacus	Eudicot	Phytozome (https://phytozome.jgi.doe.gov/pz/portal.html)	MAPKAEKKPAEKKPAAEKAPAEKKPKAGKKLPKEAGAAAGDKKKKRTKKSVETYKIYIFKVLKQVHPDIGISSKAMSIMNSFINDIFEKLAQESSKLARYNKKPTITSREIQTAVRLVLPGELAKHAVSEGTKAVTKFTSS	---------------------------------------------------------------------------------------------------------------MA------------------------------------------------------------------------------------------------------------------------P-------K----------------------------------------------------------A--------------------------------EKK--------------------------------------------P------------------…	ATGGCACCAAAAGCGGAGAAGAAACCCGCAGAGAAGAAGCCCGCCGCCGAGAAAGCACCGGCGGAGAAAAAGCCAAAAGCCGGCAAGAAGCTTCCTAAAGAAGCCGGAGCCGCTGCCGGAGACAAGAAGAAGAAAAGAACGAAGAAAAGCGTTGAAACCTACAAGATTTACATCTTTAAGGTTTTGAAGCAAGTTCATCCTGATATCGGAATCTCCAGCAAAGCCATGAGCATCATGAACAGCTTCATCAATGACATATTTGAGAAGCTTGCACAAGAATCTTCTAAACTTGCAAGGTACAACAAGAAGCCGACCATTACTTCTCGGGAGATCCAGACTGCTGTGCGACTTGTTCTTCCCGGTGAATTGGCAAAGCACGCTGTATCTGAGGGTACCAAG…
Ahy019364	AHYPO_019364 Org_Ahypochondriacus peptide: AHYPO_019364RA (1 of 6) K11252 histone H2B (H2B) (PAC:32825451)	Amaranthus hypochondriacus	Eudicot	Phytozome (https://phytozome.jgi.doe.gov/pz/portal.html)	MAPKAEKKPAEKKPAAEKAPAEKKPKAGKKLPKEAGAAAGDKKKKRTKKSVETYKIYIFKVLKQVHPDIGISSKAMSIMNSFINDIFEKLAQESSKLARYNKKPTITSREIQTAVRLVLPGELAKHAVSEGTKAVTKFTSS	---------------------------------------------------------------------------------------------------------------MA------------------------------------------------------------------------------------------------------------------------P-------K----------------------------------------------------------A--------------------------------EKK--------------------------------------------P------------------…	ATGGCACCAAAAGCGGAGAAGAAACCCGCAGAGAAAAAGCCCGCCGCCGAGAAAGCACCGGCCGAGAAAAAGCCAAAAGCCGGCAAGAAGCTTCCTAAAGAAGCTGGAGCCGCTGCCGGAGACAAGAAGAAGAAAAGAACGAAGAAGAGCGTTGAAACCTACAAGATTTACATCTTTAAGGTTTTGAAGCAAGTTCATCCTGATATCGGAATCTCCAGTAAAGCCATGAGCATCATGAACAGCTTCATCAATGACATTTTTGAGAAGCTTGCGCAAGAGTCTTCTAAACTTGCAAGGTACAACAAAAAGCCGACCATTACTTCTCGGGAGATCCAGACTGCTGTGCGACTTGTTCTTCCCGGTGAATTGGCTAAGCACGCTGTCTCTGAGGGTACCAAG…
Ahy019367	AHYPO_019367 Org_Ahypochondriacus peptide: AHYPO_019367RA (1 of 6) K11252 histone H2B (H2B) (PAC:32825447)	Amaranthus hypochondriacus	Eudicot	Phytozome (https://phytozome.jgi.doe.gov/pz/portal.html)	MAPKAEKKPAEKKPAAEKAPAEKKPKAGKKLPKEAGAAAGDKKKKRSKKSVETYKIYIFKVLKQVHPDIGISSKAMSIMNSFINDIFEKLAQESSKLARYNKKPTITSREIQTAVRLVLPGELAKHAVSEGTKAVTKFTSS	---------------------------------------------------------------------------------------------------------------MA------------------------------------------------------------------------------------------------------------------------P-------K----------------------------------------------------------A--------------------------------EKK--------------------------------------------P------------------…	ATGGCACCCAAAGCAGAGAAAAAGCCAGCAGAAAAAAAGCCAGCCGCCGAAAAGGCACCCGCCGAGAAGAAGCCTAAAGCCGGGAAGAAGCTTCCCAAGGAAGCCGGAGCTGCGGCCGGTGATAAGAAGAAGAAGAGATCTAAGAAGAGTGTTGAGACCTACAAGATCTACATCTTTAAGGTTTTGAAGCAAGTACATCCTGACATTGGAATCTCCAGCAAAGCCATGAGCATCATGAACAGTTTCATCAACGATATTTTCGAGAAGCTTGCTCAAGAATCTTCCAAGCTTGCTCGATACAACAAGAAGCCTACAATTACCTCTCGGGAGATTCAGACTGCTGTTAGACTCGTTCTTCCTGGTGAATTGGCCAAGCACGCTGTTTCTGAGGGAACCAAG…
Ahy019369	AHYPO_019369 Org_Ahypochondriacus peptide: AHYPO_019369RA (1 of 6) K11252 histone H2B (H2B) (PAC:32825445)	Amaranthus hypochondriacus	Eudicot	Phytozome (https://phytozome.jgi.doe.gov/pz/portal.html)	MAPKAEKKPAAEKPAAAEKAPAEKKPKAGKKVPKEAGAAAAGDKKKKRSKKSVETYKIYIFKVLKQVHPDIGISSKAMSIMNSFINDIFEKLAQESSKLARYNKKPTITSREIQTAVRLVLPGELAKHAVSEGTKAVTKFTSS	---------------------------------------------------------------------------------------------------------------MA------------------------------------------------------------------------------------------------------------------------P-------K----------------------------------------------------------A--------------------------------EKK--------------------------------------------P------------------…	ATGGCACCAAAAGCCGAGAAGAAACCCGCAGCCGAGAAGCCGGCCGCCGCCGAAAAGGCACCGGCAGAGAAGAAGCCGAAAGCCGGCAAGAAGGTTCCAAAGGAAGCCGGAGCCGCCGCTGCTGGAGACAAGAAGAAGAAGAGATCGAAGAAAAGCGTCGAAACCTACAAGATATACATCTTCAAGGTTTTGAAGCAAGTACATCCTGACATTGGAATCTCTAGTAAAGCCATGAGTATCATGAACAGTTTCATTAACGACATCTTCGAGAAGCTTGCTCAGGAATCTTCCAAACTTGCACGCTACAACAAAAAGCCTACAATCACTTCTCGGGAAATTCAGACTGCCGTTAGACTTGTTCTTCCTGGTGAACTAGCCAAACATGCTGTTTCTGAAGGA…
Ahy019448	AHYPO_019448 Org_Ahypochondriacus peptide: AHYPO_019448RA (1 of 6) K11252 histone H2B (H2B) (PAC:32842299)	Amaranthus hypochondriacus	Eudicot	Phytozome (https://phytozome.jgi.doe.gov/pz/portal.html)	MAPKAEKKPAEKKPAAEKPAAAEKAPAEKKPKAGKKLPKEAGAAAGDKKKKRSKKSVETYKIYIFKVLKQVHPDIGISSKAMSIMNSFINDIFEKLAQESSKLARYNKKPTITSREIQTAVRLVLPGELAKHAVSEGTKAVTKFTSS	---------------------------------------------------------------------------------------------------------------MA------------------------------------------------------------------------------------------------------------------------P-------K----------------------------------------------------------A--------------------------------EKK--------------------------------------------P------------------…	ATGGCACCAAAAGCTGAGAAGAAGCCAGCCGAGAAGAAGCCAGCAGCCGAGAAGCCTGCCGCCGCTGAGAAGGCTCCGGCAGAGAAGAAGCCAAAAGCCGGCAAGAAGCTTCCTAAGGAAGCCGGAGCGGCCGCTGGGGACAAGAAGAAGAAGAGATCGAAGAAAAGCGTAGAAACCTACAAGATCTATATCTTTAAGGTTTTGAAGCAAGTTCATCCTGACATTGGAATTTCTAGCAAAGCTATGAGTATCATGAACAGTTTTATCAATGATATTTTTGAGAAGCTTGCTCAGGAATCTTCTAAACTTGCTCGCTACAATAAGAAGCCTACAATCACATCTCGGGAGATTCAGACTGCTGTTAGGCTTGTTCTTCCTGGTGAATTGGCTAAGCATGCT…
AL189U1003	AL189U10030 Org_Alyrata peptide: AL189U10030.t1 (1 of 11) K11252 histone H2B (H2B) (PAC:35921669)	Arabidopsis lyrata	Eudicot	Phytozome (https://phytozome.jgi.doe.gov/pz/portal.html)	MVDGEEEEVEEEEEEEERRSCNVGAATSELLKKNKKKKKKKKKKKKKKKKKKKVSYVPTFNVVKEKKPAEKKPASEKPVEEKSKAEKAPAEKKPKAGKKLPKEAGAGGDKKKKMKKKSIETYKIYIFKVLKQVHPDIGISSKAMGIMNSFINDIFEKLAQEASKLARYNKKPTITSREIQTAVRLVLPGELAKHAVSEGTKAVTKFTSS	--------------------------------------MVDGEEEEVEEEE------EEEERRSCNVGAATSELLKKNKKKKKKKKK------------KKKKKKKKKKVSYV------------------------------------------------------------------------------------------------------------------------P-------TFN-----------------------------------------------------VV-K--------------------------------EKK--------------------------------------------P------------------…	ATGGTAGATGGAGAAGAAGAAGAAGTAGAAGAAGAAGAAGAAGAAGAAGAACGTCGGAGCTGCAACGTCGGAGCTGCAACGTCGGAGCTGTTGAAGAAGAATAAGAAGAAGAAGAAGAAGAAGAAGAAGAAGAAGAAGAAGAAGAAGAAGAAGAAGAAAGTCTCGTACGTTCCTACGTTTAATGTTGTAAAAGAGAAGAAGCCCGCTGAGAAGAAACCAGCTTCCGAGAAGCCTGTGGAGGAGAAATCAAAAGCCGAGAAAGCTCCGGCGGAGAAGAAACCAAAGGCCGGAAAGAAACTCCCGAAGGAGGCTGGTGCTGGAGGTGACAAGAAGAAAAAGATGAAGAAGAAGAGTATCGAGACTTACAAGATCTACATCTTCAAGGTGCTTAAGCAAGTT…
AL1G18070	AL1G18070 Org_Alyrata peptide: AL1G18070.t1 (1 of 11) K11252 histone H2B (H2B) (PAC:35932192)	Arabidopsis lyrata	Eudicot	Phytozome (https://phytozome.jgi.doe.gov/pz/portal.html)	MAPRAEKKPAEKKPAAEKPVEENKAAEKAPAEKKPKAGKKLPPTKEAGDKKKKRSKKNIETYKIYIFKVLKQVHPDIGISSKAMGIMNSFINDIFEKLAQESSKLARYNKKPTITSREIQTAVRLVLPGELAKHAVSEGTKAVTKFTSS	---------------------------------------------------------------------------------------------------------------MA------------------------------------------------------------------------------------------------------------------------P-------R----------------------------------------------------------A--------------------------------EKK--------------------------------------------P------------------…	ATGGCACCAAGAGCCGAGAAGAAGCCCGCCGAGAAAAAACCCGCGGCTGAGAAACCGGTGGAAGAGAACAAGGCCGCCGAAAAAGCTCCGGCGGAGAAGAAACCCAAGGCGGGGAAGAAATTGCCACCGACGAAGGAGGCCGGCGACAAAAAGAAGAAGCGATCGAAGAAAAACATCGAAACCTACAAGATCTACATCTTCAAGGTGTTGAAGCAAGTTCATCCAGATATCGGGATTTCGAGCAAAGCCATGGGGATTATGAACAGCTTCATCAACGACATCTTCGAGAAGCTAGCTCAGGAATCTTCGAAGCTCGCAAGGTACAACAAGAAGCCGACAATCACATCTCGCGAGATCCAGACGGCTGTTAGACTCGTCCTCCCCGGTGAACTCGCTAAA…
AL1G18580	AL1G18580 Org_Alyrata peptide: AL1G18580.t1 (1 of 11) K11252 histone H2B (H2B) (PAC:35930254)	Arabidopsis lyrata	Eudicot	Phytozome (https://phytozome.jgi.doe.gov/pz/portal.html)	MAPRKPKVVSVTKKKKVVEETIKVTVTEGEDPCVTTETANDQETQDLTFSIPVGENVTTVEIPVEVRDEQSPQPPETPASKSEGTLKKTDTVEKKKKKKKKKKRDDLAGDEYRRYVYKVMKQVHPDLGITSKAMTVVNMFMGDMFERIAQEAARLSDYTKRKTLSSREIEAAVRLVLPGELSRHAVAEGSKAVSNYVGYGSRKR	---------------------------------------------------------------------------------------------------------------MA------------------------------------------------------------------------------------------------------------------------PR------K-P-------------------------------------------KVV----------S----------------------------VT-KKKKVVE-ETIKV---TVTEGE-------------------------DPCVT---------------…	ATGGCGCCGAGAAAACCAAAGGTGGTTTCCGTGACGAAGAAGAAGAAAGTAGTGGAAGAGACAATCAAAGTAACCGTCACGGAAGGAGAAGATCCGTGTGTGACCACCGAGACAGCAAACGATCAAGAGACGCAAGATCTCACTTTCTCTATTCCCGTCGGAGAAAACGTTACTACGGTTGAGATTCCGGTGGAGGTTCGAGATGAACAGTCACCTCAGCCACCGGAAACTCCCGCTTCCAAGAGTGAAGGCACTTTGAAAAAAACAGATACGGTTGAGAAGAAGAAGAAGAAAAAAAAGAAGAAGAAGCGAGACGATTTGGCAGGAGATGAGTATAGGAGATATGTGTATAAAGTGATGAAGCAAGTGCATCCGGATTTAGGGATAACGTCAAAGGCG…
AL3G20660	AL3G20660 Org_Alyrata peptide: AL3G20660.t1 (1 of 11) K11252 histone H2B (H2B) (PAC:35943464)	Arabidopsis lyrata	Eudicot	Phytozome (https://phytozome.jgi.doe.gov/pz/portal.html)	MAPKAEKKPAEKQPKAEKKITKEGGSERKKKTKKSTETYKIYLFKVLKQVHPDIGISGKAMGIMNSFINDTFEKIAQESSKLARYNKKPTITSREIQTAVRLVLPGELAKHAVSEGTKAVTKFTSS	---------------------------------------------------------------------------------------------------------------MA------------------------------------------------------------------------------------------------------------------------P-------K----------------------------------------------------------A--------------------------------EKK--------------------------------------------P------------------…	ATGGCACCGAAGGCAGAGAAGAAACCGGCGGAGAAGCAACCAAAGGCAGAGAAGAAGATTACGAAAGAAGGAGGAAGCGAGAGGAAGAAGAAGACTAAGAAGAGCACAGAGACGTACAAGATCTACCTATTCAAGGTGTTGAAACAGGTTCATCCTGATATTGGGATCTCTGGAAAAGCCATGGGAATCATGAACAGTTTCATCAACGATACCTTCGAGAAAATCGCTCAGGAATCGTCAAAATTGGCTAGGTATAACAAGAAGCCGACGATCACGTCCCGGGAAATCCAAACCGCCGTAAGGCTCGTGTTGCCTGGTGAATTAGCGAAGCACGCTGTTTCTGAGGGTACCAAAGCCGTCACAAAATTCACCAGCTCTTAG
AL4G23250	AL4G23250 Org_Alyrata peptide: AL4G23250.t1 (1 of 11) K11252 histone H2B (H2B) (PAC:35923116)	Arabidopsis lyrata	Eudicot	Phytozome (https://phytozome.jgi.doe.gov/pz/portal.html)	MAPKAGKKPAEKKLSAAEKAPAVEEEKVAEKAPAEKKPKAGKKLPKEAVTGGVDKKKKRVKKSTETYKIYIFKVLKQVHPDIGISSKAMGIMNSFINDIFEKLAQEASKLARYNKKPTITSREIQTAVRLVLPGELAKHAVSEGTKAVTKFTSS	---------------------------------------------------------------------------------------------------------------MA------------------------------------------------------------------------------------------------------------------------P-------K----------------------------------------------------------A--------------------------------GKK--------------------------------------------P------------------…	ATGGCACCAAAAGCCGGAAAGAAACCAGCAGAGAAGAAACTCTCCGCGGCAGAGAAAGCTCCAGCAGTAGAAGAAGAGAAAGTAGCCGAAAAAGCACCAGCAGAGAAGAAACCAAAAGCCGGAAAAAAGCTACCAAAAGAAGCCGTCACCGGAGGAGTCGACAAGAAGAAGAAACGAGTCAAGAAAAGCACAGAAACATACAAGATCTATATCTTCAAGGTGTTGAAACAAGTTCATCCAGATATTGGAATCTCAAGCAAAGCTATGGGGATTATGAACAGTTTTATCAATGATATATTCGAGAAACTTGCGCAAGAAGCTTCGAAATTAGCTAGGTATAATAAGAAACCTACGATTACTTCTAGGGAGATTCAGACAGCTGTTAGACTTGTTTTGCCT…
AL5G24690	AL5G24690 Org_Alyrata peptide: AL5G24690.t1 (1 of 11) K11252 histone H2B (H2B) (PAC:35920851)	Arabidopsis lyrata	Eudicot	Phytozome (https://phytozome.jgi.doe.gov/pz/portal.html)	MAPRAEKKPAEKKPAAEKPVEEKSKAEKAPAEKKPKAGKKLPKEAGAGGDKKKKMKKKSVETYKIYIFKVLKQVHPDIGISSKAMGIMNSFINDIFEKLASESSKLARYNKKPTITSREIQTAVRLVLPGELAKHAVSEGTKAVTKFTSS	---------------------------------------------------------------------------------------------------------------MA------------------------------------------------------------------------------------------------------------------------P-------R----------------------------------------------------------A--------------------------------EKK--------------------------------------------P------------------…	ATGGCGCCGAGAGCAGAGAAGAAGCCAGCAGAGAAGAAACCAGCCGCCGAGAAACCAGTAGAGGAGAAATCCAAAGCCGAGAAAGCTCCAGCGGAGAAGAAACCAAAAGCCGGCAAGAAACTCCCGAAGGAAGCCGGCGCCGGCGGAGACAAAAAGAAGAAGATGAAGAAGAAGAGTGTCGAGACGTACAAGATCTACATCTTCAAGGTTCTGAAGCAAGTTCATCCAGATATTGGTATTTCAAGCAAAGCTATGGGAATCATGAACAGTTTCATCAACGATATCTTCGAGAAATTGGCATCGGAATCGTCGAAGCTTGCGAGGTATAATAAGAAGCCGACGATTACTTCTAGGGAGATTCAAACTGCTGTTAGACTTGTTCTTCCTGGTGAGCTTGCG…
AL5G24750	AL5G24750 Org_Alyrata peptide: AL5G24750.t1 (1 of 11) K11252 histone H2B (H2B) (PAC:35920555)	Arabidopsis lyrata	Eudicot	Phytozome (https://phytozome.jgi.doe.gov/pz/portal.html)	MAPKAEKKPAEKKPVEEKSKAEKAPAEKKPKAGKKLPKEAGAGGDKKKKMKKKSVETYKIYIFKVLKQVHPDIGISSKAMGIMNSFINDIFEKLASESSKLARYNKKPTITSREIQTAVRLVLPGELAKHAVSEGTKAVTKFTSS	---------------------------------------------------------------------------------------------------------------MA------------------------------------------------------------------------------------------------------------------------P-------K----------------------------------------------------------A--------------------------------EKK--------------------------------------------P------------------…	ATGGCACCAAAGGCAGAGAAAAAGCCGGCAGAGAAGAAACCAGTGGAGGAGAAATCAAAAGCAGAGAAAGCTCCGGCGGAGAAGAAACCAAAAGCCGGCAAGAAACTCCCGAAAGAAGCCGGCGCCGGCGGAGACAAGAAGAAGAAGATGAAGAAGAAGAGTGTTGAGACGTACAAGATCTACATCTTCAAGGTTCTGAAGCAAGTTCATCCAGATATTGGAATCTCAAGCAAAGCTATGGGAATCATGAACAGTTTCATAAACGATATCTTCGAGAAATTGGCATCGGAATCGTCGAAGCTTGCTAGGTATAATAAGAAGCCAACGATTACTTCTAGGGAGATTCAGACTGCTGTTAGACTTGTTCTTCCTGGTGAGCTCGCGAAACACGCTGTTTCT…
AL6G11840	AL6G11840 Org_Alyrata peptide: AL6G11840.t1 (1 of 11) K11252 histone H2B (H2B) (PAC:35926799)	Arabidopsis lyrata	Eudicot	Phytozome (https://phytozome.jgi.doe.gov/pz/portal.html)	MAPKAEKKPAEKAPAPKAEKKIAKEGGTSESIKKKKKTKKSTETYKIYIFKVLKQVHPDIGISGKAMGIMNSFINDIFEKLAQESSRLARYNKKPTITSREIQTAVRLVLPGELAKHAVSEGTKAVTKFTSS	---------------------------------------------------------------------------------------------------------------MA------------------------------------------------------------------------------------------------------------------------P-------K----------------------------------------------------------A--------------------------------EKK--------------------------------------------P------------------…	ATGGCACCGAAGGCAGAGAAGAAACCGGCGGAGAAAGCACCAGCACCAAAGGCGGAGAAGAAGATCGCGAAAGAAGGAGGAACGAGCGAGAGTATAAAGAAGAAGAAGAAGACGAAGAAGAGCACGGAGACGTACAAGATCTACATTTTCAAGGTATTGAAACAGGTTCATCCAGATATTGGAATCTCTGGTAAAGCAATGGGAATCATGAACAGTTTCATCAACGACATCTTCGAGAAACTCGCTCAGGAATCGTCTCGTCTCGCTCGGTACAATAAGAAACCGACGATCACGTCTCGTGAAATCCAAACCGCTGTGAGACTTGTTTTGCCTGGTGAATTGGCTAAGCATGCTGTCTCTGAAGGAACCAAAGCCGTCACCAAATTCACAAGCTCTTAA
AL6G34020	AL6G34020 Org_Alyrata peptide: AL6G34020.t1 (1 of 11) K11252 histone H2B (H2B) (PAC:35928147)	Arabidopsis lyrata	Eudicot	Phytozome (https://phytozome.jgi.doe.gov/pz/portal.html)	MAKADKKPAEKKPAEKTPAAEPAAAAEKKPKAGKKLPREPAVAGDKKKKRSKKNVETYKIYIFKVLKQVHPDIGISSKAMGIMNSFINDIFEKLAGESSKLARYNKKPTITSREIQTAVRLVLPGELAKHAVSEGTKAVTKFTST	---------------------------------------------------------------------------------------------------------------MA--------------------------------------------------------------------------------------------------------------------------------K----------------------------------------------------------A--------------------------------DKK--------------------------------------------P------------------…	ATGGCGAAGGCAGACAAGAAACCAGCGGAGAAGAAACCGGCAGAGAAAACTCCGGCAGCCGAACCCGCAGCGGCGGCAGAGAAGAAACCAAAAGCCGGCAAAAAGCTCCCAAGGGAACCAGCAGTCGCCGGAGACAAGAAGAAGAAGAGATCAAAGAAGAACGTCGAGACATACAAGATCTACATCTTCAAGGTGTTGAAGCAAGTCCACCCAGATATCGGAATCTCAAGCAAAGCCATGGGAATCATGAACAGTTTCATCAACGATATCTTTGAGAAGCTTGCTGGTGAGTCTTCGAAGCTTGCGAGGTACAACAAGAAGCCGACGATTACTTCTAGGGAGATTCAGACGGCGGTGAGACTTGTGTTGCCTGGTGAGTTGGCGAAACATGCTGTTTCT…
AL8G36480	AL8G36480 Org_Alyrata peptide: AL8G36480.t1 (1 of 11) K11252 histone H2B (H2B) (PAC:35950829)	Arabidopsis lyrata	Eudicot	Phytozome (https://phytozome.jgi.doe.gov/pz/portal.html)	MAPKAEKKPAEKKPASEKPVEEKSKAEKAPAEKKPKAGKKLPKEAGAGGDKKKKMKKKSIETYKIYIFKVLKQVHPDIGISSKAMGIMNSFINDIFEKLAQEASKLARYNKKPTITSREIQTAVRLVLPGELAKHAVSEGTKAVTKFTSS	---------------------------------------------------------------------------------------------------------------MA------------------------------------------------------------------------------------------------------------------------P-------K----------------------------------------------------------A--------------------------------EKK--------------------------------------------P------------------…	ATGGCGCCGAAAGCAGAGAAGAAGCCCGCTGAGAAGAAACCAGCTTCCGAGAAGCCGGTGGAGGAGAAATCAAAAGCCGAGAAAGCTCCGGCGGAGAAGAAACCAAAGGCCGGAAAGAAACTCCCGAAGGAGGCTGGTGCTGGAGGTGACAAGAAGAAAAAGATGAAGAAGAAGAGTATCGAGACTTACAAGATCTACATCTTCAAGGTGCTTAAGCAAGTTCATCCCGATATCGGAATCTCAAGCAAAGCGATGGGGATTATGAACAGTTTCATCAACGATATCTTCGAGAAGCTTGCTCAAGAGGCGTCGAAGCTTGCGAGGTACAATAAGAAACCTACTATCACGTCCCGGGAGATTCAGACTGCTGTGAGATTGGTGCTTCCTGGAGAGTTGGCG…
Araha.0602	Araha.0602s0012 Org_Ahalleri peptide: Araha.0602s0012.1.p (1 of 7) K11252 histone H2B (H2B) (PAC:28839961)	Arabidopsis halleri	Eudicot	Phytozome (https://phytozome.jgi.doe.gov/pz/portal.html)	MAPKAAEKKPAGKKPAEKAPAEKLPKAEKKISKEGGEEKKKKKSKKNIETYKIYIFKVLKQVHPDIGISGKAMGIMNSFINDIFEKLAQESSRLARYNKKPTITSREIQTAVRLVLPGELSKHAVSEGTKAVTKFTS	---------------------------------------------------------------------------------------------------------------MA------------------------------------------------------------------------------------------------------------------------P-------K----------------------------------------------------------A-------------------------------AEKK--------------------------------------------P------------------…	ATGGCTCCGAAGGCGGCAGAGAAGAAACCGGCTGGGAAAAAGCCAGCAGAAAAAGCTCCGGCAGAGAAATTACCAAAGGCGGAGAAGAAGATCAGCAAGGAAGGCGGAGAAGAAAAGAAGAAGAAGAAATCGAAGAAGAACATCGAAACGTACAAGATCTACATCTTCAAGGTTTTGAAACAAGTTCATCCAGATATCGGAATCTCTGGGAAAGCGATGGGGATCATGAACAGTTTCATCAACGACATCTTCGAGAAACTCGCTCAGGAATCATCGCGATTGGCTAGGTACAACAAGAAGCCGACGATCACTTCTCGGGAAATTCAGACGGCGGTGAGGCTTGTGTTGCCTGGAGAACTCTCGAAACACGCTGTTTCTGAAGGCACTAAGGCGGTTACC…
Araha.2321	Araha.2321s0010 Org_Ahalleri peptide: Araha.2321s0010.1.p (1 of 7) K11252 histone H2B (H2B) (PAC:28862617)	Arabidopsis halleri	Eudicot	Phytozome (https://phytozome.jgi.doe.gov/pz/portal.html)	MAPKGEKKPAEKLPKAEKKIPKEGGSERKKKTKKSTETYKIYLFKVLKQVHPDIGISGKAMGIMNSFINDTFEKIAQESSKLARYNKKPTITSREIQTAVRLVLPGELSKHAVSEGTKAVTKFTSS	---------------------------------------------------------------------------------------------------------------MA------------------------------------------------------------------------------------------------------------------------P-------K----------------------------------------------------------G--------------------------------EKK--------------------------------------------P------------------…	ATGGCACCGAAGGGAGAGAAGAAACCCGCGGAGAAGCTGCCAAAGGCGGAGAAGAAGATCCCGAAAGAAGGAGGAAGCGAGAGGAAAAAGAAGACTAAGAAGAGCACAGAGACGTACAAGATCTACCTATTCAAGGTGTTGAAACAGGTTCATCCTGATATCGGGATCTCTGGAAAAGCCATGGGAATCATGAACAGTTTCATCAACGATACCTTCGAGAAAATCGCTCAGGAATCTTCAAAATTGGCTAGGTATAACAAGAAGCCGACGATCACGTCCCGGGAAATCCAAACCGCGGTAAGGCTCGTGTTGCCTGGTGAATTATCGAAGCACGCTGTTTCTGAGGGTACCAAAGCCGTCACTAAATTCACCAGCTCTTAG
Araha.4847	Araha.4847s0002 Org_Ahalleri peptide: Araha.4847s0002.1.p (1 of 7) K11252 histone H2B (H2B) (PAC:28850087)	Arabidopsis halleri	Eudicot	Phytozome (https://phytozome.jgi.doe.gov/pz/portal.html)	MAKADKKPAEKKPAEKTPAAEPAAAAEKKPKAGKKLPKEPAVAGDKKKKRSKKNVETYKIYIFKVLKQVHPDIGISSKAMGIMNSFINDIFEKLAGESSKLARYNKKPTITSREIQTAVRLVLPGELAKHAVSEGTKAVTKFTST	---------------------------------------------------------------------------------------------------------------MA--------------------------------------------------------------------------------------------------------------------------------K----------------------------------------------------------A--------------------------------DKK--------------------------------------------P------------------…	ATGGCGAAGGCAGACAAGAAACCAGCAGAGAAGAAACCGGCAGAGAAAACTCCGGCAGCCGAGCCCGCAGCGGCGGCAGAGAAGAAACCAAAAGCCGGCAAGAAGCTCCCAAAGGAACCTGCCGTCGCCGGAGACAAGAAGAAGAAGAGATCAAAGAAGAACGTCGAGACATACAAGATCTACATCTTCAAGGTGTTGAAACAAGTTCACCCAGATATCGGAATCTCAAGCAAAGCCATGGGAATCATGAACAGTTTCATCAACGATATCTTTGAGAAACTTGCTGGTGAGTCTTCGAAGCTTGCGAGGTACAACAAGAAGCCGACGATTACTTCTAGGGAGATTCAGACGGCGGTGAGACTTGTGTTGCCTGGTGAGTTGGCAAAACATGCTGTTTCT…
AT1G07790	AT1G07790 Org_Athaliana peptide: AT1G07790.1 Histone superfamily protein (PAC:19650919)	Arabidopsis thaliana	Eudicot	Phytozome (https://phytozome.jgi.doe.gov/pz/portal.html)	MAPRAEKKPAEKKTAAERPVEENKAAEKAPAEKKPKAGKKLPPKEAGDKKKKRSKKNVETYKIYIFKVLKQVHPDIGISSKAMGIMNSFINDIFEKLAQESSKLARYNKKPTITSREIQTAVRLVLPGELAKHAVSEGTKAVTKFTSS	---------------------------------------------------------------------------------------------------------------MA------------------------------------------------------------------------------------------------------------------------P-------R----------------------------------------------------------A--------------------------------EKK--------------------------------------------P------------------…	ATGGCACCAAGAGCCGAGAAGAAGCCCGCCGAGAAAAAAACCGCCGCTGAGAGACCGGTGGAAGAGAACAAGGCTGCTGAAAAGGCTCCGGCGGAGAAGAAACCCAAGGCGGGGAAGAAATTGCCACCAAAGGAAGCCGGTGACAAGAAGAAGAAGCGATCTAAGAAAAACGTCGAAACCTACAAGATCTACATCTTCAAGGTGCTGAAGCAGGTTCATCCAGATATCGGAATTTCAAGCAAAGCCATGGGGATTATGAACAGTTTCATCAACGACATATTCGAGAAGCTAGCTCAGGAATCTTCGAAACTCGCTAGGTACAACAAGAAGCCGACCATTACATCTCGCGAGATCCAGACGGCTGTGAGACTCGTCCTCCCCGGTGAACTCGCTAAACAC…
AT1G08170	AT1G08170 Org_Athaliana peptide: AT1G08170.1 Histone superfamily protein (PAC:19656855)	Arabidopsis thaliana	Eudicot	Phytozome (https://phytozome.jgi.doe.gov/pz/portal.html)	MAPRKPKVVSVTKKKKVVEETIKVTVTEEGDPCVITETANDQETQDLTFSIPVGENVTTVEIPVEVPDERSLPVGENVTTVKIPVDDRDESSPQPPETPVEVRDEPSPQPPETPASKSEGTLKKTDKVEKKQENKKKKKKKKRDDLAGDEYRRYVYKVMKQVHPDLGITSKAMTVVNMFMGDMFERIAQEAARLSDYTKRRTLSSREIEAAVRLVLPGELSRHAVAEGSKAVSNFVGYDSRKR	---------------------------------------------------------------------------------------------------------------MA------------------------------------------------------------------------------------------------------------------------PR------K-P-------------------------------------------KVV----------S----------------------------VT-KKKKVVE-ETIKV---TVTEEG-------------------------DPCVI---------------…	ATGGCGCCGAGAAAACCAAAGGTTGTTTCCGTGACGAAGAAGAAGAAAGTAGTGGAAGAGACAATCAAAGTAACCGTCACGGAAGAAGGAGATCCGTGTGTGATCACCGAGACAGCGAACGATCAAGAGACGCAAGATCTCACTTTCTCCATTCCCGTCGGAGAAAACGTTACTACCGTTGAGATTCCAGTGGAGGTTCCAGACGAACGGTCACTTCCCGTCGGAGAAAACGTTACCACCGTTAAGATTCCGGTGGATGATCGAGATGAAAGTTCACCTCAGCCGCCGGAGACTCCGGTGGAGGTTCGAGATGAACCTTCACCTCAGCCACCGGAAACTCCCGCTTCCAAGAGTGAAGGCACTTTGAAGAAAACAGATAAGGTTGAGAAGAAGCAGGAG…
AT2G28720	AT2G28720 Org_Athaliana peptide: AT2G28720.1 Histone superfamily protein (PAC:19640562)	Arabidopsis thaliana	Eudicot	Phytozome (https://phytozome.jgi.doe.gov/pz/portal.html)	MAPKAGKKPAEKKPAEKAPAEEEKVAEKAPAEKKPKAGKKLPKEAVTGGVEKKKKRVKKSTETYKIYIFKVLKQVHPDIGISSKAMGIMNSFINDIFEKLAQEASKLARYNKKPTITSREIQTAVRLVLPGELAKHAVSEGTKAVTKFTSS	---------------------------------------------------------------------------------------------------------------MA------------------------------------------------------------------------------------------------------------------------P-------K----------------------------------------------------------A--------------------------------GKK--------------------------------------------P------------------…	ATGGCACCAAAAGCCGGAAAGAAACCAGCAGAGAAAAAGCCCGCAGAGAAAGCTCCAGCAGAAGAAGAGAAAGTAGCCGAAAAAGCACCAGCAGAGAAGAAACCAAAAGCCGGAAAAAAACTACCAAAAGAAGCAGTCACCGGAGGAGTCGAGAAGAAGAAGAAACGAGTCAAGAAAAGCACAGAGACATACAAGATCTACATCTTCAAGGTGTTGAAACAAGTTCATCCAGATATTGGAATCTCAAGTAAAGCTATGGGGATTATGAACAGTTTTATCAATGATATATTCGAGAAACTTGCGCAAGAAGCTTCAAAATTAGCTAGGTATAATAAGAAACCTACGATTACTTCTAGGGAGATTCAGACAGCTGTTAGACTAGTGTTACCTGGTGAACTT…
AT2G37470	AT2G37470 Org_Athaliana peptide: AT2G37470.1 Histone superfamily protein (PAC:19642431)	Arabidopsis thaliana	Eudicot	Phytozome (https://phytozome.jgi.doe.gov/pz/portal.html)	MAPKAAEKKPAEKKPAGKAPAEKLPKAEKKISKDAGGSEKKKKKSKKSVETYKIYIFKVLKQVHPDVGISGKAMGIMNSFINDIFEKLAQESSKLARYNKKPTITSREIQTAVRLVLPGELAKHAVSEGTKAVTKFTS	---------------------------------------------------------------------------------------------------------------MA------------------------------------------------------------------------------------------------------------------------P-------K----------------------------------------------------------A-------------------------------AEKK--------------------------------------------P------------------…	ATGGCGCCGAAAGCAGCGGAGAAGAAACCGGCAGAGAAGAAACCAGCCGGGAAAGCTCCGGCGGAGAAACTCCCAAAGGCGGAGAAGAAAATCAGCAAAGACGCCGGAGGAAGCGAGAAGAAGAAGAAGAAATCGAAGAAGAGCGTCGAGACTTACAAGATCTACATCTTCAAGGTTCTGAAACAAGTTCATCCAGATGTTGGAATCTCTGGGAAAGCTATGGGGATTATGAACAGTTTCATCAATGACATCTTCGAGAAACTTGCTCAGGAATCGTCAAAGCTCGCTAGGTACAATAAGAAGCCGACGATTACATCGAGGGAGATTCAAACCGCTGTGAGACTTGTGTTGCCTGGAGAACTCGCTAAACATGCGGTTTCTGAAGGCACGAAGGCGGTT…
AT3G09480	AT3G09480 Org_Athaliana peptide: AT3G09480.1 Histone superfamily protein (PAC:19660448)	Arabidopsis thaliana	Eudicot	Phytozome (https://phytozome.jgi.doe.gov/pz/portal.html)	MAPKAEKKPSEKAPKADKKITKEGGSERKKKTKKSTETYKIYLFKVLKQVHPDIGISGKAMGIMNSFINDTFEKIALESSRLARYNKKPTITSREIQTAVRLVLPGELAKHAVSEGTKAVTKFTSS	---------------------------------------------------------------------------------------------------------------MA------------------------------------------------------------------------------------------------------------------------P-------K----------------------------------------------------------A--------------------------------EKK--------------------------------------------P------------------…	ATGGCACCGAAGGCAGAGAAGAAACCGTCGGAGAAAGCACCAAAGGCAGATAAGAAGATCACGAAAGAAGGAGGAAGCGAGAGGAAGAAGAAGACTAAGAAGAGCACAGAGACGTACAAGATCTACCTATTCAAGGTGTTGAAACAAGTTCATCCTGATATCGGGATCTCTGGAAAAGCCATGGGAATCATGAACAGTTTCATCAACGACACCTTCGAGAAAATTGCTCTGGAATCGTCGCGATTGGCTAGGTATAACAAGAAACCGACGATCACGTCCCGGGAAATCCAAACCGCCGTAAGGCTCGTGTTGCCTGGTGAATTAGCGAAGCACGCTGTTTCTGAGGGTACCAAAGCCGTCACCAAATTCACCAGTTCTTAG
AT3G45980	AT3G45980 Org_Athaliana peptide: AT3G45980.1 Histone superfamily protein (PAC:19663195)	Arabidopsis thaliana	Eudicot	Phytozome (https://phytozome.jgi.doe.gov/pz/portal.html)	MAPRAEKKPAEKKPAAEKPVEEKSKAEKAPAEKKPKAGKKLPKEAGAGGDKKKKMKKKSVETYKIYIFKVLKQVHPDIGISSKAMGIMNSFINDIFEKLASESSKLARYNKKPTITSREIQTAVRLVLPGELAKHAVSEGTKAVTKFTSS	---------------------------------------------------------------------------------------------------------------MA------------------------------------------------------------------------------------------------------------------------P-------R----------------------------------------------------------A--------------------------------EKK--------------------------------------------P------------------…	ATGGCGCCGAGAGCAGAGAAGAAGCCCGCGGAGAAGAAACCAGCCGCCGAGAAACCAGTAGAGGAGAAATCAAAAGCCGAGAAAGCTCCGGCGGAGAAGAAACCAAAAGCCGGCAAGAAACTCCCGAAGGAAGCCGGGGCCGGCGGCGATAAGAAGAAGAAGATGAAGAAGAAGAGTGTGGAAACTTACAAGATCTACATCTTCAAGGTTCTGAAACAAGTTCATCCAGATATTGGTATTTCAAGCAAGGCTATGGGTATTATGAACAGTTTCATCAACGACATCTTCGAGAAATTGGCATCGGAATCTTCAAAGCTCGCTAGGTATAACAAGAAGCCGACGATTACTTCTCGGGAGATTCAGACTGCTGTTAGACTCGTTCTTCCTGGTGAGCTCGCT…
AT3G46030	AT3G46030 Org_Athaliana peptide: AT3G46030.1 Histone superfamily protein (PAC:19663748)	Arabidopsis thaliana	Eudicot	Phytozome (https://phytozome.jgi.doe.gov/pz/portal.html)	MAPKAEKKPAEKKPVEEKSKAEKAPAEKKPKAGKKLPKEAGAGGDKKKKMKKKSVETYKIYIFKVLKQVHPDIGISSKAMGIMNSFINDIFEKLASESSKLARYNKKPTITSREIQTAVRLVLPGELAKHAVSEGTKAVTKFTSS	---------------------------------------------------------------------------------------------------------------MA------------------------------------------------------------------------------------------------------------------------P-------K----------------------------------------------------------A--------------------------------EKK--------------------------------------------P------------------…	ATGGCACCAAAGGCAGAGAAGAAGCCGGCAGAGAAGAAACCAGTAGAGGAGAAATCAAAAGCCGAGAAAGCTCCTGCAGAGAAGAAACCAAAAGCCGGCAAGAAACTCCCGAAGGAAGCCGGTGCCGGCGGCGATAAGAAGAAGAAGATGAAGAAGAAGAGTGTTGAGACGTACAAGATCTACATCTTCAAGGTTCTGAAACAAGTTCATCCAGATATTGGTATTTCAAGCAAAGCTATGGGGATTATGAACAGTTTCATCAACGACATCTTTGAGAAATTGGCATCGGAATCGTCGAAGCTCGCGAGGTATAATAAGAAGCCGACGATTACTTCTCGGGAGATTCAGACTGCTGTTAGACTTGTTCTTCCTGGTGAGCTTGCGAAACATGCTGTTTCT…
AT3G53650	AT3G53650 Org_Athaliana peptide: AT3G53650.1 Histone superfamily protein (PAC:19663527)	Arabidopsis thaliana	Eudicot	Phytozome (https://phytozome.jgi.doe.gov/pz/portal.html)	MAPKAAEKKPAGKKPAEKAPAEKLPKAEKKITKEGGSEKKKKKSKKNIETYKIYIFKVLKQVHPDIGISGKAMGIMNSFINDIFEKLAQESSRLARYNKKPTITSREIQTAVRLVLPGELSKHAVSEGTKAVTKFTSS	---------------------------------------------------------------------------------------------------------------MA------------------------------------------------------------------------------------------------------------------------P-------K----------------------------------------------------------A-------------------------------AEKK--------------------------------------------P------------------…	ATGGCTCCGAAAGCGGCAGAGAAGAAACCGGCTGGGAAGAAGCCAGCAGAAAAAGCTCCGGCAGAGAAATTACCAAAGGCGGAGAAGAAGATCACCAAGGAAGGTGGAAGCGAAAAGAAGAAGAAGAAATCGAAGAAGAACATCGAGACGTACAAGATCTACATCTTCAAGGTTCTGAAACAAGTTCATCCTGATATCGGAATCTCCGGGAAAGCGATGGGGATCATGAACAGTTTCATCAACGACATCTTCGAGAAACTAGCTCAGGAATCATCGCGATTGGCTAGGTACAACAAGAAACCGACGATCACTTCTCGGGAAATTCAGACGGCGGTGAGACTTGTGTTGCCTGGAGAGCTCTCGAAACACGCTGTTTCTGAAGGCACTAAGGCGGTTACT…
AT5G02570	AT5G02570 Org_Athaliana peptide: AT5G02570.1 Histone superfamily protein (PAC:19670936)	Arabidopsis thaliana	Eudicot	Phytozome (https://phytozome.jgi.doe.gov/pz/portal.html)	MAPKAEKKPAEKAPAPKAEKKIAKEGGTSEIVKKKKKTKKSTETYKIYIFKVLKQVHPDIGISGKAMGIMNSFINDIFEKLAQESSRLARYNKKPTITSREIQTAVRLVLPGELAKHAVSEGTKAVTKFTSS	---------------------------------------------------------------------------------------------------------------MA------------------------------------------------------------------------------------------------------------------------P-------K----------------------------------------------------------A--------------------------------EKK--------------------------------------------P------------------…	ATGGCGCCGAAGGCAGAGAAGAAACCGGCGGAGAAAGCACCAGCACCAAAGGCGGAGAAGAAGATCGCGAAAGAAGGAGGAACGAGCGAGATTGTCAAGAAGAAGAAGAAGACGAAGAAGAGCACAGAGACGTACAAGATCTACATTTTCAAGGTATTGAAACAGGTTCATCCAGATATTGGAATCTCTGGTAAAGCGATGGGAATCATGAACAGTTTCATCAACGACATTTTCGAGAAACTCGCTCAGGAATCGTCTCGTCTCGCTCGTTACAATAAGAAACCGACGATCACGTCTCGTGAAATCCAAACCGCCGTGAGACTTGTTCTGCCTGGTGAATTGGCTAAGCATGCCGTCTCTGAAGGAACCAAAGCTGTCACCAAATTCACAAGCTCTTAA
AT5G22880	AT5G22880 Org_Athaliana peptide: AT5G22880.1 histone B2 (PAC:19668380)	Arabidopsis thaliana	Eudicot	Phytozome (https://phytozome.jgi.doe.gov/pz/portal.html)	MAKADKKPAEKKPAEKTPAAEPAAAAEKKPKAGKKLPKEPAGAGDKKKKRSKKNVETYKIYIFKVLKQVHPDIGISSKAMGIMNSFINDIFEKLAGESSKLARYNKKPTITSREIQTAVRLVLPGELAKHAVSEGTKAVTKFTSS	---------------------------------------------------------------------------------------------------------------MA--------------------------------------------------------------------------------------------------------------------------------K----------------------------------------------------------A--------------------------------DKK--------------------------------------------P------------------…	ATGGCGAAGGCAGATAAGAAACCAGCGGAGAAGAAACCGGCAGAGAAAACTCCGGCAGCCGAACCAGCAGCAGCGGCAGAGAAGAAACCAAAAGCCGGAAAGAAACTCCCGAAGGAACCAGCCGGCGCCGGAGACAAGAAGAAGAAGAGATCAAAGAAGAACGTTGAGACATACAAGATCTACATCTTCAAGGTGTTGAAGCAAGTTCATCCAGATATCGGAATCTCCAGCAAAGCCATGGGAATCATGAACAGTTTCATCAATGATATCTTTGAGAAACTTGCTGGTGAGTCTTCGAAGCTTGCGAGGTACAACAAGAAGCCGACGATTACTTCTAGGGAGATTCAGACTGCGGTGAGACTTGTGTTGCCTGGAGAGTTGGCGAAACATGCTGTTTCT…
AT5G59910	AT5G59910 Org_Athaliana peptide: AT5G59910.1 Histone superfamily protein (PAC:19665437)	Arabidopsis thaliana	Eudicot	Phytozome (https://phytozome.jgi.doe.gov/pz/portal.html)	MAPKAEKKPAEKKPASEKPVEEKSKAEKAPAEKKPKAGKKLPKEAGAGGDKKKKMKKKSVETYKIYIFKVLKQVHPDIGISSKAMGIMNSFINDIFEKLAQEASKLARYNKKPTITSREIQTAVRLVLPGELAKHAVSEGTKAVTKFTSS	---------------------------------------------------------------------------------------------------------------MA------------------------------------------------------------------------------------------------------------------------P-------K----------------------------------------------------------A--------------------------------EKK--------------------------------------------P------------------…	ATGGCGCCGAAAGCAGAGAAGAAGCCCGCTGAGAAGAAACCAGCTTCCGAGAAGCCGGTGGAGGAGAAATCAAAAGCCGAGAAAGCTCCGGCGGAGAAGAAACCAAAGGCCGGAAAGAAGCTCCCGAAGGAAGCTGGTGCCGGAGGCGACAAGAAGAAAAAGATGAAGAAGAAGAGTGTCGAGACTTACAAGATCTACATCTTCAAGGTGCTTAAGCAAGTTCATCCCGATATCGGAATCTCCAGCAAAGCGATGGGGATCATGAACAGTTTCATTAACGATATCTTCGAGAAGCTTGCTCAAGAGGCGTCGAAGCTTGCGAGGTACAATAAGAAACCTACGATCACTTCTCGGGAGATTCAGACTGCTGTGAGATTGGTGCTTCCTGGAGAGTTGGCG…
Atr10s258	evm_27.TU.AmTr_v1.0_scaffold00010.258 Org_Atrichopoda peptide: evm_27.model.AmTr_v1.0_scaffold00010.258 (1 of 6) K11252 histone H2B (H2B) (PAC:31572846)	Amborella trichopoda	ANITA	Phytozome (https://phytozome.jgi.doe.gov/pz/portal.html)	MAPKAEKKLAEKKPASEKAAEEKKVAEKAPAEKKPKAEKRLPSKEGGASDKKKKRSKKSIETYKIYIFKVLKQVHPDIGISSKAMGIMNSFINDIFEKLAQEASRLARYNKKPTITSREIQTSVRLVLPGELAKHAVSEGTKAVTKFTSS	---------------------------------------------------------------------------------------------------------------MA------------------------------------------------------------------------------------------------------------------------P-------K----------------------------------------------------------A--------------------------------EKK--------------------------------------------L------------------…	ATGGCGCCCAAGGCTGAGAAGAAACTCGCTGAGAAGAAGCCTGCCTCTGAGAAGGCCGCAGAGGAGAAGAAAGTTGCGGAGAAAGCCCCTGCCGAGAAGAAGCCCAAGGCTGAGAAGCGCCTTCCTTCAAAGGAGGGGGGAGCTTCTGATAAGAAGAAGAAGAGGTCCAAGAAGAGCATCGAGACCTACAAGATCTACATCTTCAAGGTCTTGAAGCAGGTCCACCCTGATATCGGCATCTCCTCCAAGGCCATGGGGATCATGAATAGCTTCATCAATGATATCTTTGAGAAGCTCGCACAGGAGGCCTCGAGGCTTGCTCGGTACAACAAGAAGCCCACCATTACCTCGAGGGAGATCCAGACCTCAGTGCGTTTGGTCCTTCCTGGTGAGCTTGCT…
Atr12s26	evm_27.TU.AmTr_v1.0_scaffold00012.26 Org_Atrichopoda peptide: evm_27.model.AmTr_v1.0_scaffold00012.26 (1 of 6) K11252 histone H2B (H2B) (PAC:31553071)	Amborella trichopoda	ANITA	Phytozome (https://phytozome.jgi.doe.gov/pz/portal.html)	MAPKAEKKPAEKKPAADKEEKKVAEKAPAEKKPKAEKRLPTKEGGASDKKKKRSKKSIETYKIYIFKVLKQVHPDIGISSKAMGIMNSFINDIFEKLAQEASRLARYNKKPTITSREIQTSVRLVLPGELAKHAVSEGTKAVTKFTSS	---------------------------------------------------------------------------------------------------------------MA------------------------------------------------------------------------------------------------------------------------P-------K----------------------------------------------------------A--------------------------------EKK--------------------------------------------P------------------…	ATGGCGCCCAAGGCGGAGAAGAAGCCAGCAGAGAAGAAGCCAGCCGCTGATAAAGAGGAGAAGAAGGTTGCAGAGAAAGCCCCTGCTGAGAAGAAGCCCAAGGCCGAGAAACGCCTCCCTACGAAAGAGGGGGGAGCTTCTGATAAGAAGAAGAAGAGGTCAAAGAAGAGCATTGAGACCTACAAGATCTATATCTTCAAGGTCTTGAAGCAGGTTCACCCTGATATTGGTATCTCCTCTAAGGCCATGGGCATCATGAACAGCTTCATCAATGACATTTTTGAGAAGCTTGCTCAGGAGGCCTCGAGGCTTGCTCGCTACAATAAGAAGCCCACTATCACTTCCAGGGAGATTCAGACTTCTGTACGTTTGGTTCTTCCTGGTGAGCTTGCTAAGCAT…
Atr12s38	evm_27.TU.AmTr_v1.0_scaffold00012.38 Org_Atrichopoda peptide: evm_27.model.AmTr_v1.0_scaffold00012.38 (1 of 6) K11252 histone H2B (H2B) (PAC:31553012)	Amborella trichopoda	ANITA	Phytozome (https://phytozome.jgi.doe.gov/pz/portal.html)	MAPKAEKKPAEKKVAEKAPAEKKPKAEKHLPSKEGGASDKKKKRSKKSIETYKIYIFKVLKQVHPDIGISSKAMGIMNSFINDIFEKLAQEASKLARYNKKPTITSREIQTSVRLVLPGELAKHAVSEGTKSVTKFTSS	---------------------------------------------------------------------------------------------------------------MA------------------------------------------------------------------------------------------------------------------------P-------K----------------------------------------------------------A--------------------------------EKK--------------------------------------------P------------------…	ATGGCGCCCAAAGCTGAGAAGAAGCCCGCTGAGAAGAAAGTTGCAGAGAAAGCCCCCGCTGAGAAGAAGCCCAAGGCCGAGAAACACCTTCCTTCGAAAGAGGGAGGAGCTTCCGATAAGAAGAAGAAGAGGTCAAAGAAGAGCATCGAGACCTACAAGATCTACATCTTCAAGGTCTTGAAGCAGGTTCACCCTGATATCGGTATCTCCTCTAAGGCCATGGGCATCATGAACAGTTTCATCAATGACATTTTTGAGAAGCTAGCTCAGGAGGCCTCGAAGCTTGCTCGATACAACAAAAAGCCCACCATCACTTCTAGGGAGATTCAGACCTCTGTGCGTTTGGTTCTTCCTGGTGAGCTTGCTAAGCATGCAGTTTCAGAGGGTACCAAGTCTGTC…
Atr12s39	evm_27.TU.AmTr_v1.0_scaffold00012.39 Org_Atrichopoda peptide: evm_27.model.AmTr_v1.0_scaffold00012.39 (1 of 6) K11252 histone H2B (H2B) (PAC:31553115)	Amborella trichopoda	ANITA	Phytozome (https://phytozome.jgi.doe.gov/pz/portal.html)	MAPRAEKKPAEKKPASDKEEKKVAEKAPAEKKPKAEKRLPSKEGGASDKKKKRSKKSIETYKIYIFKVLKQVHPDIGISSKAMGIMNSFINDIFEKLAQESSKLARYNKKPTITSREIQTSVRLVLPGELAKHAVSEGTKAVTKFTSS	---------------------------------------------------------------------------------------------------------------MA------------------------------------------------------------------------------------------------------------------------P-------R----------------------------------------------------------A--------------------------------EKK--------------------------------------------P------------------…	ATGGCGCCGAGGGCAGAGAAGAAGCCAGCAGAGAAGAAGCCAGCCTCCGATAAAGAGGAGAAGAAAGTTGCAGAGAAGGCCCCTGCCGAGAAGAAGCCCAAGGCCGAGAAACGCCTCCCTTCAAAAGAGGGAGGAGCTTCAGATAAGAAGAAGAAGAGGTCAAAGAAGAGCATCGAGACCTACAAGATCTACATCTTCAAGGTCCTGAAGCAGGTTCATCCTGATATTGGCATCTCCTCTAAGGCCATGGGCATCATGAATAGCTTCATCAATGACATTTTCGAGAAGCTCGCCCAGGAGTCCTCGAAGCTTGCTCGCTACAACAAGAAGCCCACCATCACTTCGAGGGAGATCCAGACCTCTGTGCGTTTGGTTCTTCCTGGTGAGCTTGCTAAGCAT…
Atr12s42	evm_27.TU.AmTr_v1.0_scaffold00012.42 Org_Atrichopoda peptide: evm_27.model.AmTr_v1.0_scaffold00012.42 (1 of 6) K11252 histone H2B (H2B) (PAC:31552937)	Amborella trichopoda	ANITA	Phytozome (https://phytozome.jgi.doe.gov/pz/portal.html)	MAPKAEKKPAEKKVAEKAPAEKKLKAEKRLPSKEGGASDKKKKRSKKSIETYKIYIFKVLKQVHPDIGISSKAMGIMNSFINDIFEKLAQEASRLARYNQKPTITSREIQTSVRLVLPGELAKHAVSEGTKAVTKFTSS	---------------------------------------------------------------------------------------------------------------MA------------------------------------------------------------------------------------------------------------------------P-------K----------------------------------------------------------A--------------------------------EKK--------------------------------------------P------------------…	ATGGCGCCCAAAGCCGAGAAGAAGCCCGCTGAGAAGAAAGTTGCAGAGAAAGCCCCCGCTGAGAAGAAGCTCAAGGCTGAGAAACGCCTTCCTTCAAAAGAGGGAGGAGCTTCAGATAAGAAGAAGAAGAGGTCGAAGAAGAGCATCGAGACGTACAAGATCTACATCTTCAAGGTCTTGAAGCAGGTTCACCCTGATATTGGTATCTCCTCTAAGGCCATGGGCATCATGAACAGCTTCATCAATGACATTTTTGAGAAGCTTGCTCAGGAGGCCTCCAGGCTTGCTCGCTACAACCAGAAGCCCACCATCACTTCCAGGGAGATTCAGACTTCTGTTCGTTTGGTTCTTCCTGGTGAGCTTGCTAAGCATGCTGTTTCAGAAGGGACCAAGGCTGTT…
Atr85s91	evm_27.TU.AmTr_v1.0_scaffold00085.91 Org_Atrichopoda peptide: evm_27.model.AmTr_v1.0_scaffold00085.91 (1 of 6) K11252 histone H2B (H2B) (PAC:31556351)	Amborella trichopoda	ANITA	Phytozome (https://phytozome.jgi.doe.gov/pz/portal.html)	MAPKAGKKPAEKKPAEKAPAEKKPKAEKTPKEGGPEKKKKRSKKVTETYKIYIFKVLKQVHPDIGISSKAMGIMNSFINDIFEKLAQEASRLARYNKKPTITSREIQTAVRLTLPGELAKHAVSEGTKAVTKFTSG	---------------------------------------------------------------------------------------------------------------MA------------------------------------------------------------------------------------------------------------------------P-------K----------------------------------------------------------A--------------------------------GKK--------------------------------------------P------------------…	ATGGCGCCCAAGGCTGGTAAGAAGCCCGCTGAGAAGAAACCAGCAGAGAAAGCCCCAGCTGAAAAGAAGCCAAAGGCTGAGAAAACCCCCAAAGAAGGTGGCCCAGAGAAGAAGAAGAAGAGGTCTAAGAAAGTTACAGAGACCTATAAGATCTATATCTTCAAGGTCCTGAAGCAGGTCCACCCTGATATCGGTATTTCCAGTAAGGCCATGGGGATCATGAATAGCTTCATCAATGATATCTTTGAGAAATTGGCTCAGGAGGCTTCAAGGCTGGCTCGATACAACAAGAAACCCACCATTACTTCGAGGGAGATACAGACGGCGGTGAGATTGACGTTGCCTGGCGAGCTTGCTAAGCATGCTGTTTCTGAGGGGACTAAGGCGGTTACCAAGTTT…
Bdi1g08860	Bradi1g08860 Org_Bdistachyon peptide: Bradi1g08860.2.p (1 of 12) K11252 histone H2B (H2B) (PAC:32799729)	Brachypodium distachyon	Monocot	Phytozome (https://phytozome.jgi.doe.gov/pz/portal.html)	MAPKAEKKPAAKKPAEEEPAVEKAEKAPAGKKPKAEKRLPAGKTAAKEGGVDKKAKKKSKKSVETYKIYIFKVLKQVHPDIGISSKAMSIMNSFINDIFEKLAGESAKLARYNKKPTITSREIQTSVRLVLPGELAKHAVSEGTKAVTKFTSS	---------------------------------------------------------------------------------------------------------------MA------------------------------------------------------------------------------------------------------------------------P-------K----------------------------------------------------------A--------------------------------EKK--------------------------------------------P------------------…	ATGGCGCCCAAGGCCGAGAAGAAGCCGGCGGCGAAGAAGCCAGCGGAGGAGGAGCCCGCGGTCGAGAAGGCCGAGAAGGCCCCCGCGGGGAAGAAGCCCAAGGCCGAGAAGCGGCTGCCGGCGGGGAAGACCGCCGCCAAGGAGGGCGGCGTCGACAAGAAGGCGAAGAAGAAGTCCAAGAAGAGCGTCGAGACCTACAAGATCTACATCTTCAAGGTGCTCAAGCAGGTGCACCCGGACATCGGCATCTCCTCCAAGGCCATGTCCATCATGAACTCCTTCATCAACGACATCTTTGAGAAGTTGGCCGGTGAGTCCGCCAAGCTTGCCCGCTACAACAAGAAGCCCACCATCACCTCCCGGGAGATCCAGACCTCCGTCCGTCTCGTCCTCCCCGGT…
Bdi1g47980	Bradi1g47980 Org_Bdistachyon peptide: Bradi1g47980.1.p (1 of 12) K11252 histone H2B (H2B) (PAC:32801602)	Brachypodium distachyon	Monocot	Phytozome (https://phytozome.jgi.doe.gov/pz/portal.html)	MAPKAEKKPAAKKPAEEEPAVEKAEKAPAGKKPKAEKRLPAGKSAASSKEAGEGKKGKKKAKKSVETYKIYIFKVLKQVHPDIGISSKAMSIMNSFINDIFEKLAGESAKLARYNKKPTITSREIQTSVRLVLPGELAKHAVSEGTKAVTKFTSS	---------------------------------------------------------------------------------------------------------------MA------------------------------------------------------------------------------------------------------------------------P-------K----------------------------------------------------------A--------------------------------EKK--------------------------------------------P------------------…	ATGGCACCCAAGGCAGAGAAGAAGCCGGCGGCGAAGAAGCCCGCGGAGGAGGAGCCCGCCGTGGAGAAGGCGGAGAAGGCCCCGGCGGGGAAGAAGCCCAAGGCCGAGAAGCGGCTGCCGGCGGGCAAGTCTGCCGCCTCCTCCAAGGAGGCCGGCGAGGGGAAGAAGGGGAAGAAGAAGGCGAAGAAGAGCGTGGAGACCTACAAGATCTACATCTTCAAGGTGCTCAAGCAGGTGCACCCGGACATCGGCATCTCCTCCAAGGCCATGTCCATCATGAACTCCTTCATCAACGACATCTTCGAGAAACTCGCCGGGGAGTCCGCCAAGCTCGCCCGCTACAACAAGAAGCCCACCATCACGTCCCGCGAGATCCAGACCTCCGTCCGCCTCGTCCTC…
Bdi1g56057	Bradi1g56057 Org_Bdistachyon peptide: Bradi1g56057.2.p (1 of 12) K11252 histone H2B (H2B) (PAC:32805745)	Brachypodium distachyon	Monocot	Phytozome (https://phytozome.jgi.doe.gov/pz/portal.html)	MAPKAEKKPAAKKPGGEGKKGKKKAKKSVETYKIYIFKVLKQVHPDIGISSKAMSIMNSFINDIFEKLAGESAKLARYNKKPTITSREIQTSVRLVLPGELAKHAVSEGTKAVTKFTSS	---------------------------------------------------------------------------------------------------------------MA------------------------------------------------------------------------------------------------------------------------P-------K----------------------------------------------------------A--------------------------------EKK--------------------------------------------P------------------…	ATGGCCCCCAAGGCGGAGAAGAAGCCGGCGGCGAAGAAGCCCGTGGAGGAGGAGCCCGCGGCGGAGAAGGCCGAGAAGGCGCCCGCCGGGAAGAAGCCCAAGGCGGAGAAGCGGCTGCCGGCGGGGAAGACGGCGGCGGCTAAGGAGGGAGGCGAGGGGAAGAAGGGCAAGAAGAAGGCAAAGAAGTCCGTGGAGACGTACAAGATCTACATCTTCAAGGTGCTCAAGCAGGTCCACCCCGACATCGGCATCTCCTCCAAGGCCATGTCCATCATGAACTCCTTCATCAACGACATCTTCGAGAAACTCGCTGGGGAGTCGGCCAAGCTCGCCCGCTACAACAAGAAGCCCACCATCACCTCCAGGGAGATCCAGACTTCGGTTCGCCTCGTCCTCCCC…
Bdi1g66380	Bradi1g66380 Org_Bdistachyon peptide: Bradi1g66380.1.p (1 of 12) K11252 histone H2B (H2B) (PAC:32805862)	Brachypodium distachyon	Monocot	Phytozome (https://phytozome.jgi.doe.gov/pz/portal.html)	MAPKAEKKPAEKKPAAEDKAEKAEKAPAGKKPKAEKRLPASKTAKEGGEKKGRKKAKKSVESYKIYIFKVLKQVHPDIGISSKAMSIMNSFINDIFEKLAGEAAKLARYNKKPTITSREIQTSVRLVLPGELAKHAVSEGTKAVTKFTSN	---------------------------------------------------------------------------------------------------------------MA------------------------------------------------------------------------------------------------------------------------P-------K----------------------------------------------------------A--------------------------------EKK--------------------------------------------P------------------…	ATGGCGCCCAAGGCAGAGAAGAAACCGGCGGAGAAGAAGCCAGCGGCCGAGGACAAGGCCGAGAAGGCGGAGAAGGCCCCCGCTGGCAAGAAACCGAAGGCGGAGAAGCGGCTGCCGGCGTCCAAGACCGCCAAGGAGGGCGGCGAGAAGAAGGGGAGGAAGAAGGCCAAGAAGAGCGTCGAGTCCTACAAGATCTACATCTTCAAGGTCCTCAAGCAGGTGCACCCGGACATCGGCATCTCCTCCAAGGCCATGTCGATCATGAACTCCTTCATCAACGACATTTTTGAAAAGCTTGCCGGCGAGGCGGCCAAGCTGGCGCGGTACAACAAGAAGCCCACCATCACCTCCCGGGAGATCCAGACCTCCGTTCGTCTCGTCCTCCCCGGCGAGCTCGCC…
Bdi2g00510	Bradi2g00510 Org_Bdistachyon peptide: Bradi2g00510.1.p (1 of 12) K11252 histone H2B (H2B) (PAC:32776678)	Brachypodium distachyon	Monocot	Phytozome (https://phytozome.jgi.doe.gov/pz/portal.html)	MAPKAEKKPAAKKPAEEEPATEKAADKAPAGKKPKAEKRLPAGKTSAASKEGGEGKKGKKKAKKSVETYKIYIFKVLKQVHPDIGISSKAMSIMNSFINDIFEKLAGESAKLARYNKKPTITSREIQTSVRLVLPGELAKHAVSEGTKAVTKFTSS	---------------------------------------------------------------------------------------------------------------MA------------------------------------------------------------------------------------------------------------------------P-------K----------------------------------------------------------A--------------------------------EKK--------------------------------------------P------------------…	ATGGCCCCCAAGGCGGAGAAGAAGCCGGCGGCGAAGAAGCCCGCGGAGGAGGAACCCGCGACCGAGAAGGCCGCGGACAAGGCCCCCGCCGGGAAGAAGCCCAAGGCGGAGAAGCGGCTGCCGGCGGGCAAGACGTCCGCCGCCTCCAAGGAGGGCGGCGAGGGGAAGAAGGGGAAGAAGAAGGCGAAGAAGTCGGTGGAGACGTACAAGATCTACATCTTCAAGGTGCTCAAGCAGGTCCACCCCGACATCGGCATCTCCTCCAAGGCCATGTCCATCATGAACTCCTTCATCAACGACATCTTCGAGAAGCTCGCCGGGGAGTCGGCCAAGCTGGCCAGGTACAACAAGAAGCCCACCATCACCTCCAGGGAGATCCAGACCTCGGTCAGGCTTGTT…
Bdi2g00530	Bradi2g00530 Org_Bdistachyon peptide: Bradi2g00530.1.p (1 of 12) K11252 histone H2B (H2B) (PAC:32771523)	Brachypodium distachyon	Monocot	Phytozome (https://phytozome.jgi.doe.gov/pz/portal.html)	MAPKAEKKPAAKKPAEEEPAAEKPAAEKAPAGKKPKAEKRLPAGKTAAKEGGEGKKGKKKAKKSVETYKIYIFKVLKQVHPDIGISSKAMSIMNSFINDIFEKLAGESAKLARYNKKPTITSREIQTSVRLVLPGELAKHAVSEGTKAVTKFTSS	---------------------------------------------------------------------------------------------------------------MA------------------------------------------------------------------------------------------------------------------------P-------K----------------------------------------------------------A--------------------------------EKK--------------------------------------------P------------------…	ATGGCCCCCAAGGCGGAGAAGAAGCCGGCGGCGAAGAAGCCCGCGGAGGAGGAGCCCGCAGCCGAGAAGCCCGCGGCGGAGAAGGCGCCGGCCGGGAAGAAGCCCAAGGCGGAGAAGCGGCTGCCGGCGGGGAAGACGGCGGCCAAGGAGGGCGGTGAGGGGAAGAAGGGGAAGAAGAAGGCGAAGAAGTCGGTGGAGACGTACAAGATCTACATCTTCAAGGTGCTCAAGCAGGTCCACCCCGACATCGGCATCTCCTCCAAGGCCATGTCCATCATGAACTCCTTCATCAACGACATTTTCGAGAAGCTCGCCGGGGAGTCGGCCAAGCTCGCGAGGTACAACAAGAAGCCCACCATCACCTCCAGGGAGATCCAGACCTCGGTCAGGCTTGTTCTT…
Bdi2g23230	Bradi2g23230 Org_Bdistachyon peptide: Bradi2g23230.1.p (1 of 12) K11252 histone H2B (H2B) (PAC:32778231)	Brachypodium distachyon	Monocot	Phytozome (https://phytozome.jgi.doe.gov/pz/portal.html)	MAPKAEKKPAEKKPAAEEKAPSKGEKKPKAEKRLPAAKEGGGGGVDKKAKKKAKKSVETYKIYIFKVLKQVHPDIGISSKAMSIMNSFINDIFEKLAQEAAKLARYNKKPTITSREIQTSVRLVLPGELAKHAVSEGTKAVTKFTSS	---------------------------------------------------------------------------------------------------------------MA------------------------------------------------------------------------------------------------------------------------P-------K----------------------------------------------------------A--------------------------------EKK--------------------------------------------P------------------…	ATGGCGCCCAAGGCGGAGAAGAAGCCCGCTGAGAAGAAGCCGGCGGCGGAGGAGAAGGCCCCGTCCAAGGGGGAGAAGAAGCCCAAGGCGGAGAAGCGGCTGCCGGCGGCCAAGGAGGGCGGCGGCGGCGGCGTGGACAAGAAGGCCAAGAAGAAGGCGAAGAAGAGCGTGGAGACGTACAAGATCTACATCTTCAAGGTGCTCAAGCAGGTGCACCCGGACATCGGCATCTCCTCCAAGGCCATGTCCATCATGAACTCCTTCATCAACGACATCTTCGAGAAGCTCGCGCAGGAGGCCGCAAAGCTCGCCAGGTACAACAAGAAGCCCACCATCACCTCCCGCGAGATCCAGACCTCCGTGCGCCTCGTCCTCCCCGGCGAGCTCGCCAAGCACGCC…
Bdi2g27710	Bradi2g27710 Org_Bdistachyon peptide: Bradi2g27710.1.p (1 of 12) K11252 histone H2B (H2B) (PAC:32776431)	Brachypodium distachyon	Monocot	Phytozome (https://phytozome.jgi.doe.gov/pz/portal.html)	MAPKAEKKPAAKKPVEEEPAAEKAEKAPAGKKPKAEKRLPAGKTASKEGGGEKRGRKKGKKSVETYKIYIFKVLKQVHPDIGISSKAMSIMNSFINDIFEKLAGEAAKLARYNKKPTITSREIQTSVRLVLPGELAKHAVSEGTKAVTKFTSS	---------------------------------------------------------------------------------------------------------------MA------------------------------------------------------------------------------------------------------------------------P-------K----------------------------------------------------------A--------------------------------EKK--------------------------------------------P------------------…	ATGGCCCCCAAGGCGGAGAAGAAGCCGGCGGCGAAGAAGCCAGTGGAGGAGGAGCCCGCGGCTGAGAAGGCCGAGAAGGCCCCGGCTGGGAAGAAGCCCAAGGCGGAGAAGCGGCTGCCGGCGGGCAAGACCGCCTCCAAGGAGGGCGGCGGCGAGAAGAGGGGGAGGAAGAAGGGCAAGAAGAGTGTGGAGACCTACAAGATCTACATCTTCAAGGTGCTCAAGCAGGTGCACCCTGACATCGGCATCTCCTCCAAGGCCATGTCGATCATGAACTCCTTCATCAACGACATCTTTGAGAAGCTGGCCGGTGAGGCAGCCAAGCTCGCCCGCTACAACAAGAAGCCCACCATCACCTCCCGGGAGATCCAGACTTCTGTCCGCCTCGTCCTCCCAGGA…
Bdi2g27760	Bradi2g27760 Org_Bdistachyon peptide: Bradi2g27760.1.p (1 of 12) K11252 histone H2B (H2B) (PAC:32777179)	Brachypodium distachyon	Monocot	Phytozome (https://phytozome.jgi.doe.gov/pz/portal.html)	MAPKAEKKPAAKKPVEEEPATEKAEKAPAGKKPKAEKRLPAGKTASKEGGGEKRGRKKGKKSVETYKIYIFKVLKQVHPDIGISSKAMSIMNSFINDIFEKLAGEAAKLARYNKKPTITSREIQTSVRLVLPGELAKHAVSEGTKAVTKFTSS	---------------------------------------------------------------------------------------------------------------MA------------------------------------------------------------------------------------------------------------------------P-------K----------------------------------------------------------A--------------------------------EKK--------------------------------------------P------------------…	ATGGCCCCCAAGGCGGAGAAGAAGCCGGCGGCGAAGAAGCCCGTGGAGGAGGAGCCCGCGACGGAGAAGGCCGAGAAGGCCCCGGCTGGCAAGAAGCCCAAGGCGGAGAAGCGGCTGCCGGCGGGCAAGACCGCCTCCAAGGAGGGCGGCGGCGAGAAGAGGGGGAGGAAGAAGGGCAAGAAGAGCGTGGAGACCTACAAGATTTATATCTTCAAGGTCCTCAAGCAGGTCCACCCCGACATCGGCATCTCCTCCAAGGCCATGTCGATCATGAACTCCTTCATCAACGACATCTTTGAGAAGCTGGCCGGTGAGGCAGCCAAGCTCGCCCGCTACAACAAGAAGCCCACCATCACCTCCCGGGAGATCCAGACTTCTGTCCGCCTCGTCCTCCCTGGG…
Bdi2g54540	Bradi2g54540 Org_Bdistachyon peptide: Bradi2g54540.1.p (1 of 12) K11252 histone H2B (H2B) (PAC:32774126)	Brachypodium distachyon	Monocot	Phytozome (https://phytozome.jgi.doe.gov/pz/portal.html)	MAPKAEKKPAEKKPVEEKSAEKKPKAEKRVPGAAKEGGSEKKKKKAKKSVETYKIYIFKVLKQVHPDIGISSKAMSIMNSFINDIFEKLAGESAKLARYNKKPTITSREIQTAVRLVLPGELAKHAVSEGTKAVTKFTSS	---------------------------------------------------------------------------------------------------------------MA------------------------------------------------------------------------------------------------------------------------P-------K----------------------------------------------------------A--------------------------------EKK--------------------------------------------P------------------…	ATGGCGCCCAAGGCCGAGAAGAAGCCCGCCGAGAAGAAGCCGGTGGAGGAGAAGTCAGCGGAGAAGAAGCCCAAGGCGGAGAAACGCGTGCCGGGCGCCGCCAAGGAGGGCGGCTCCGAGAAGAAGAAGAAGAAGGCCAAGAAGAGCGTGGAGACCTACAAGATCTACATCTTCAAGGTGCTCAAGCAGGTGCACCCGGACATTGGTATCTCCTCCAAGGCCATGTCCATCATGAACTCCTTCATCAACGATATATTTGAGAAGCTCGCCGGCGAGTCGGCCAAGCTCGCGCGGTACAACAAGAAGCCCACCATCACCTCCCGGGAGATCCAGACCGCGGTGCGCCTCGTCCTCCCCGGCGAGCTTGCCAAGCACGCCGTCTCCGAGGGCACCAAGGCT…
Bdi3g54520	Bradi3g54520 Org_Bdistachyon peptide: Bradi3g54520.1.p (1 of 12) K11252 histone H2B (H2B) (PAC:32813126)	Brachypodium distachyon	Monocot	Phytozome (https://phytozome.jgi.doe.gov/pz/portal.html)	MAPKAEKKPAAKKPVEEEPAAEKAEKAPAGKKPKAEKRLPAGKTAAKEGGEGKKGKKKAKKSVETYKIYIFKVLKQVHPDIGISSKAMSIMNSFINDIFEKLAGESAKLARYNKKPTITSREIQTSVRLVLPGELAKHAVSEGTKAVTKFTSS	---------------------------------------------------------------------------------------------------------------MA------------------------------------------------------------------------------------------------------------------------P-------K----------------------------------------------------------A--------------------------------EKK--------------------------------------------P------------------…	ATGGCCCCCAAGGCAGAGAAGAAGCCGGCGGCGAAGAAGCCCGTGGAGGAGGAGCCCGCGGCGGAGAAGGCCGAGAAGGCCCCGGCCGGGAAGAAGCCAAAGGCGGAGAAGCGGCTGCCGGCCGGGAAGACGGCGGCCAAGGAGGGCGGCGAGGGGAAGAAGGGCAAGAAGAAGGCCAAGAAGAGCGTCGAGACCTACAAGATCTACATCTTCAAGGTGCTCAAGCAGGTGCACCCGGACATCGGCATCTCCTCCAAGGCCATGTCCATCATGAACTCCTTCATCAACGACATCTTCGAGAAGCTGGCCGGGGAGTCGGCCAAGCTCGCGAGGTACAACAAGAAGCCCACCATCACCTCCAGGGAGATCCAGACCTCCGTCCGCCTCGTCCTCCCCGGC…
Bdi4g38800	Bradi4g38800 Org_Bdistachyon peptide: Bradi4g38800.1.p (1 of 12) K11252 histone H2B (H2B) (PAC:32787760)	Brachypodium distachyon	Monocot	Phytozome (https://phytozome.jgi.doe.gov/pz/portal.html)	MAPKRRVKKVVSSVVRKKTTKVVQETVQVSTAILPDDSAQPEPEVVVDVSTPATVVKHVEVTSDVGDDQATAAGATAVNNKPPQSKSPDKPADDNQATAPAVPSLQSQETQTQDPNEKKKTPQQEIVVVTTKGPPGLEPEEKTKKLQPDAPETPKQAGGAGTGGKDEAAAPKKKKKKKKKKRKARRGGGRRRGPVGDMGMMGGGYKRYVYRVLKQVHPDMGASGRAMEVLDMMMGDMFERLADEAARLAKVAGRATLSSREVQNAVRLVLPGELAKHAISEGTKAVTSYMSLA	---------------------------------------------------------------------------------------------------------------MA------------------------------------------------------------------------------------------------------------------------P-------KRR-VK----------------------------------------KVVS---------S---------------------------VVRKKTTKVVQ-ETVQVST-AILPDDSA--QP-------------------EPEVVVDVS--TPATVVKHV…	ATGGCTCCGAAGCGACGCGTTAAGAAGGTGGTGAGCTCCGTGGTGAGGAAGAAGACCACCAAGGTGGTGCAGGAGACCGTCCAGGTCTCCACCGCCATTCTCCCCGACGACTCCGCCCAGCCGGAGCCGGAGGTCGTCGTCGACGTCTCCACCCCCGCCACCGTCGTCAAGCACGTGGAGGTCACCTCCGACGTCGGAGACGACCAAGCCACCGCCGCCGGCGCCACCGCCGTCAACAACAAGCCTCCACAGTCCAAATCCCCAGACAAGCCTGCCGATGACAATCAGGCGACAGCGCCGGCTGTGCCGTCGCTGCAGAGCCAGGAGACGCAGACGCAGGACCCCAACGAGAAGAAGAAGACGCCGCAACAGGAGATCGTCGTGGTGACTACCAAAGGG…
Bol008360	Bol008360 Org_Boleraceacapitata peptide: Bol008360 (1 of 8) K11252 histone H2B (H2B) (PAC:37343963)	Brassica oleracea capitata	Eudicot	Phytozome (https://phytozome.jgi.doe.gov/pz/portal.html)	MAPKAGKKPAEKKPAAAEKPAEEVAEKAPAEKKPKAGKKLPKEAGAIDKKKKRNKKSIETYKIYIFKVLKQVHPDIGISSKAMGIMNSFINDIFEKLAQEASKLARYNKKPTITSREIQTAVRLVLPGELAKHAVSEGTKAVTKFTSS	---------------------------------------------------------------------------------------------------------------MA------------------------------------------------------------------------------------------------------------------------P-------K----------------------------------------------------------A--------------------------------GKK--------------------------------------------P------------------…	ATGGCACCAAAGGCAGGAAAGAAGCCAGCAGAGAAGAAACCCGCCGCCGCCGAGAAGCCAGCGGAGGAGGTGGCCGAGAAAGCCCCGGCGGAGAAGAAGCCCAAGGCCGGGAAGAAGCTGCCGAAAGAGGCCGGGGCCATCGACAAGAAGAAGAAGCGGAACAAGAAGAGCATCGAGACGTACAAGATCTACATCTTTAAGGTGCTGAAGCAGGTCCACCCGGACATCGGGATCTCGAGCAAGGCCATGGGGATCATGAACAGCTTCATCAACGACATCTTCGAGAAGCTCGCCCAGGAGGCGTCGAAGCTCGCTAGGTACAACAAGAAGCCCACGATTACTTCGAGGGAGATCCAGACTGCTGTTAGGCTTGTTCTCCCCGGTGAGCTCGCTAAGCAC…
Bol025138	Bol025138 Org_Boleraceacapitata peptide: Bol025138 (1 of 8) K11252 histone H2B (H2B) (PAC:37374539)	Brassica oleracea capitata	Eudicot	Phytozome (https://phytozome.jgi.doe.gov/pz/portal.html)	MAPKAAEKKPAEKKPAEKAPAEKRPKAEKKISKEGGSDKKKKKAKKSVETYKIYIFKVLKQVHPDIGISGKAMGIMNSFINDIFEKLAQESSKLARYNKKPTITSREIQTAVRLVLPGELAKHAVSEGTKAVTKFTST	---------------------------------------------------------------------------------------------------------------MA------------------------------------------------------------------------------------------------------------------------P-------KA---------------------------------------------------------A--------------------------------EKK--------------------------------------------P------------------…	ATGGCTCCTAAGGCGGCAGAGAAGAAACCGGCAGAGAAGAAGCCAGCAGAGAAGGCCCCGGCGGAGAAGCGACCAAAGGCGGAGAAGAAGATCTCGAAGGAAGGCGGTAGCGACAAGAAGAAGAAGAAGGCGAAGAAGAGCGTGGAGACGTACAAGATCTACATCTTCAAGGTCCTGAAGCAGGTTCATCCCGATATCGGAATCTCGGGGAAAGCCATGGGAATCATGAACAGTTTCATCAACGACATCTTCGAGAAACTCGCCCAGGAATCGTCGAAGCTCGCGAGGTACAACAAGAAGCCGACGATCACGTCTCGGGAGATCCAGACGGCGGTTAGGCTTGTGTTGCCGGGAGAGCTCGCGAAGCACGCCGTCTCTGAAGGGACTAAGGCGGTTACC…
Bol032949	Bol032949 Org_Boleraceacapitata peptide: Bol032949 (1 of 8) K11252 histone H2B (H2B) (PAC:37367629)	Brassica oleracea capitata	Eudicot	Phytozome (https://phytozome.jgi.doe.gov/pz/portal.html)	MAPKAGKKPAEKKPAAAEKPVEEEKVAEKAPAEKKPKAGKKLPKEAIGATDKKKKRSKKNIETYKIYIFKVLKQVHPDIGISSKAMGIMNSFINDIFEKLAQEASKLARYNKKPTITSREIQTAVRLVLPGELAKHAVSEGTKAVTKFTSS	---------------------------------------------------------------------------------------------------------------MA------------------------------------------------------------------------------------------------------------------------P-------K----------------------------------------------------------A--------------------------------GKK--------------------------------------------P------------------…	ATGGCACCAAAGGCAGGAAAGAAACCAGCAGAGAAGAAACCCGCCGCCGCAGAGAAGCCAGTGGAGGAAGAGAAGGTAGCGGAGAAAGCACCAGCTGAGAAGAAGCCCAAGGCCGGAAAGAAGCTACCTAAGGAAGCCATCGGCGCGACCGACAAGAAGAAGAAGCGCAGCAAGAAGAACATCGAGACGTACAAGATATACATCTTCAAGGTTCTTAAGCAAGTCCACCCAGACATCGGAATCTCGAGTAAGGCCATGGGGATCATGAACAGCTTCATCAACGACATCTTCGAGAAGCTTGCTCAGGAAGCGTCGAAACTCGCAAGGTACAACAAGAAGCCGACCATTACTTCTCGCGAGATCCAGACAGCTGTTAGACTTGTTCTTCCTGGTGAGCTT…
Bol033236	Bol033236 Org_Boleraceacapitata peptide: Bol033236 (1 of 8) K11252 histone H2B (H2B) (PAC:37343933)	Brassica oleracea capitata	Eudicot	Phytozome (https://phytozome.jgi.doe.gov/pz/portal.html)	MAPKAGKKPAEKKPAAAAAPAAEKPAEEVAEKAPAEKKPKAGKKLPKEAIGATDKKKKRSKKSIETYKIYIFKVLKQVHPDIGISSKAMGIMNSFINDIFEKLAQEASKLARYNKKPTITSREIQTAVRLVLPGELAKHAVSEGTKAVTKFTSS	---------------------------------------------------------------------------------------------------------------MA------------------------------------------------------------------------------------------------------------------------P-------K----------------------------------------------------------A--------------------------------GKK--------------------------------------------P------------------…	ATGGCACCAAAGGCAGGAAAGAAGCCCGCAGAGAAGAAGCCCGCCGCCGCCGCAGCCCCCGCGGCAGAGAAGCCGGCGGAGGAGGTAGCCGAGAAGGCCCCGGCGGAGAAGAAACCCAAGGCGGGGAAGAAGCTGCCGAAGGAAGCCATCGGCGCGACGGACAAGAAGAAGAAGCGTAGCAAGAAGAGCATCGAGACGTACAAGATCTACATCTTCAAGGTCCTGAAGCAGGTCCACCCTGACATCGGGATCTCGAGCAAGGCCATGGGGATCATGAACAGCTTCATCAACGACATCTTCGAGAAGCTCGCCCAGGAGGCCTCGAAGCTCGCTAGGTACAACAAGAAGCCCACGATTACCTCCCGCGAGATCCAGACCGCCGTGAGGCTCGTTCTCCCC…
Bol041191	Bol041191 Org_Boleraceacapitata peptide: Bol041191 (1 of 8) K11252 histone H2B (H2B) (PAC:37356587)	Brassica oleracea capitata	Eudicot	Phytozome (https://phytozome.jgi.doe.gov/pz/portal.html)	MAPKKSKKVVSVTKKKKVVEETIKVTVTDGVPNVTTETDTQETQELETQDLPLSIPVEEENVTRVEIPVDVGDDRSPPPSETVTPASEGTVKETHKVEIPVDVRDDRSPQPPETPAPASEVPSKETHKVEEKEGNKKKKMLKKRNKNRSEVAGDEYKRYVYKVMKQVHPDLGISSKAMTVINMFMGDMFERLAVEAAKLNDYSKRRTLSSREIEAAVRLVLPGELSRHAVAEGSKAISNFVAYGAKKR	---------------------------------------------------------------------------------------------------------------MA------------------------------------------------------------------------------------------------------------------------PK------KSK-------------------------------------------KVV----------S----------------------------VT-KKKKVVE-ETIKV---TVTD-G-------------------------VPNVT---------------…	ATGGCGCCGAAAAAATCAAAGAAAGTGGTTTCTGTGACGAAGAAGAAGAAAGTAGTAGAGGAAACAATCAAAGTAACCGTCACGGACGGAGTTCCAAATGTTACCACCGAGACCGACACACAAGAGACACAAGAGCTAGAGACACAGGATCTGCCGTTGTCCATTCCTGTGGAAGAAGAAAACGTTACTAGGGTTGAGATTCCGGTCGATGTTGGAGATGACCGGTCCCCACCGCCATCTGAAACCGTCACTCCCGCAAGTGAAGGCACCGTGAAGGAGACCCATAAGGTTGAGATTCCGGTGGACGTTCGGGATGATCGGTCCCCTCAGCCGCCTGAAACACCCGCTCCAGCAAGTGAAGTCCCTTCGAAGGAGACCCATAAGGTTGAGGAGAAGGAG…
Bol041365	Bol041365 Org_Boleraceacapitata peptide: Bol041365 (1 of 8) K11252 histone H2B (H2B) (PAC:37344735)	Brassica oleracea capitata	Eudicot	Phytozome (https://phytozome.jgi.doe.gov/pz/portal.html)	MAPKAAEKKPVEEKKPKAGKKLPKEAGAGVDKKKKKKSKKSVETYKIYIFKVLKQVHPDIGISSKAMGIMNSFINDIFEKLAQESSKLARYNKKPTITSREIQTAVRLVLPGELAKHAVSEGTKAVTKFTSS	---------------------------------------------------------------------------------------------------------------MA------------------------------------------------------------------------------------------------------------------------P-------K------------------------------------------------------------------------------------------------------------------------------------------A------------------…	ATGGCTCCAAAAGCAGCAGAGAAGAAACCCGTAGAGGAGAAGAAACCGAAGGCCGGGAAGAAGCTGCCCAAGGAAGCAGGTGCAGGCGTTGACAAGAAGAAGAAGAAGAAATCGAAGAAGAGCGTGGAGACATACAAGATTTACATCTTCAAAGTTCTGAAGCAGGTTCATCCAGATATCGGAATCTCTAGCAAAGCCATGGGGATCATGAACAGTTTCATCAATGATATCTTCGAGAAGCTCGCTCAGGAATCGTCAAAGCTTGCAAGGTACAACAAGAAGCCGACAATCACCTCAAGGGAGATTCAGACTGCTGTTAGACTCGTTCTTCCAGGAGAGCTCGCGAAACACGCCGTCTCCGAAGGCACCAAGGCCGTCACTAAATTCACCAGCTCTTGA
Brara.B010	Brara.B01057 Org_BrapaFPsc peptide: Brara.B01057.1.p (1 of 9) K11252 histone H2B (H2B) (PAC:30608743)	Brassica rapa	Eudicot	Phytozome (https://phytozome.jgi.doe.gov/pz/portal.html)	MAPKTEKKPAEEKSKAEKAPAEKKPKAGKKLPKEAGAGTGGDKKKKMKKKSVETYKIYIFKVLKQVHPDIGISSKAMGIMNSFINDIFEKLAGEASKLARYNKKPTITSREIQTAVRLVLPGELAKHAVSEGTKAVTKFTSS	---------------------------------------------------------------------------------------------------------------MA------------------------------------------------------------------------------------------------------------------------P-------K----------------------------------------------------------T--------------------------------EKK--------------------------------------------P------------------…	ATGGCGCCCAAGACAGAGAAGAAGCCCGCGGAGGAGAAATCGAAAGCCGAGAAAGCTCCGGCGGAGAAGAAACCAAAGGCCGGGAAGAAGCTACCGAAGGAGGCCGGAGCAGGCACAGGCGGAGACAAGAAGAAGAAGATGAAGAAGAAGAGCGTCGAGACGTACAAGATCTACATCTTCAAGGTCCTGAAGCAGGTTCACCCGGACATCGGAATCTCGAGCAAGGCCATGGGGATCATGAACAGCTTCATCAACGATATCTTCGAGAAGCTCGCTGGTGAGGCGTCGAAGCTCGCGAGGTACAACAAGAAGCCCACCATCACTTCTAGGGAGATTCAGACCGCGGTTAGGCTTGTGCTTCCCGGAGAGTTGGCGAAACATGCTGTATCGGAAGGGACC…
Brara.C023	Brara.C02399 Org_BrapaFPsc peptide: Brara.C02399.1.p (1 of 9) K11252 histone H2B (H2B) (PAC:30615861)	Brassica rapa	Eudicot	Phytozome (https://phytozome.jgi.doe.gov/pz/portal.html)	MAPKAGKKPAEKKPAAAAAAEKPVEEEKVAEKAPAEKKPKAGKKLPKEAIGATDKKKKRSKKNIETYKIYIFKVLKQVHPDIGISSKAMGIMNSFINDIFEKLAQEASKLARYNKKPTITSREIQTAVRLVLPGELAKHAVSEGTKAVTKFTSS	---------------------------------------------------------------------------------------------------------------MA------------------------------------------------------------------------------------------------------------------------P-------K----------------------------------------------------------A--------------------------------GKK--------------------------------------------P------------------…	ATGGCACCAAAGGCAGGAAAGAAACCAGCAGAGAAGAAACCCGCCGCCGCCGCCGCCGCAGAGAAGCCAGTGGAGGAAGAGAAGGTAGCTGAGAAAGCACCAGCGGAGAAGAAGCCCAAGGCCGGAAAGAAGCTACCTAAGGAAGCCATCGGCGCGACCGACAAGAAGAAGAAGCGCAGCAAGAAGAACATCGAGACGTACAAGATCTACATCTTCAAGGTTCTTAAGCAAGTCCACCCAGACATCGGAATCTCGAGCAAGGCCATGGGGATCATGAACAGCTTCATCAACGACATCTTCGAGAAGCTTGCTCAGGAAGCGTCCAAACTCGCAAGGTACAACAAGAAGCCGACCATTACTTCTCGCGAGATCCAGACAGCTGTTAGACTTGTTCTTCCT…
Brara.D005	Brara.D00516 Org_BrapaFPsc peptide: Brara.D00516.1.p (1 of 9) K11252 histone H2B (H2B) (PAC:30620627)	Brassica rapa	Eudicot	Phytozome (https://phytozome.jgi.doe.gov/pz/portal.html)	MAPKAAEKKPAEKKPAEKSPAEKRPKAEKKISKEGGSDKKKKKAKKSVETYKIYIFKVLKQVHPDIGISGKAMGIMNSFINDIFEKLAQESSKLARYNKKPTITSREIQTAVRLVLPGELAKHAVSEGTKAVTKFTST	---------------------------------------------------------------------------------------------------------------MA------------------------------------------------------------------------------------------------------------------------P-------KA---------------------------------------------------------A--------------------------------EKK--------------------------------------------P------------------…	ATGGCACCCAAGGCGGCAGAGAAGAAACCGGCGGAGAAGAAGCCAGCTGAGAAATCCCCGGCCGAGAAGCGTCCAAAGGCGGAGAAGAAGATCTCAAAAGAAGGAGGAAGCGACAAGAAGAAGAAGAAAGCGAAGAAGAGCGTTGAGACGTACAAGATATACATCTTCAAGGTCCTGAAGCAGGTTCACCCCGACATCGGAATCTCGGGTAAAGCGATGGGGATCATGAACAGTTTCATCAACGACATATTCGAGAAACTGGCGCAGGAATCATCGAAGCTCGCTAGGTACAACAAGAAGCCGACGATTACGTCGCGGGAGATCCAGACGGCGGTTAGGCTTGTATTGCCCGGAGAACTCGCGAAACACGCCGTCTCTGAGGGGACCAAGGCGGTTACG…
Brara.F005	Brara.F00506 Org_BrapaFPsc peptide: Brara.F00506.1.p (1 of 9) K11252 histone H2B (H2B) (PAC:30630321)	Brassica rapa	Eudicot	Phytozome (https://phytozome.jgi.doe.gov/pz/portal.html)	MAPRKSKKVVSVTKKKKVVEETIKVTVTDGVPNVTTNTDTQETQYLETQELDTQELETQDLPFSLPLEEENVTRVEIPVDVGYDRSPPPPETVAPASEGTVKETHKVEIPVEFGDDRSPQPPETPAPASEVPAKETHKVEEKQGNKKTTSKKRKKNRSEVAGDEYKRYVYKVMKQVHPDLGISSKAMTVINMFMGDMFERLAVEAAKLNDYSKRRTLSSREIEAAVRLVLPGELSRHAVAEGSKAVSNFVAYGAKKR	---------------------------------------------------------------------------------------------------------------MA------------------------------------------------------------------------------------------------------------------------PR------KSK-------------------------------------------KVV----------S----------------------------VT-KKKKVVE-ETIKV---TVTD-G-------------------------VPNVT---------------…	ATGGCGCCGAGAAAATCAAAGAAAGTGGTTTCTGTGACGAAGAAGAAGAAAGTAGTAGAGGAAACAATCAAAGTAACTGTCACGGACGGAGTTCCAAATGTTACCACCAACACCGACACACAAGAGACACAATATCTAGAGACACAAGAGCTAGACACCCAAGAGCTTGAGACACAGGATCTGCCGTTCTCCCTTCCCCTCGAAGAAGAAAACGTTACTAGGGTTGAGATTCCGGTCGATGTTGGATATGACCGGTCCCCACCGCCACCTGAAACCGTCGCTCCCGCAAGTGAAGGCACCGTGAAGGAGACCCACAAGGTTGAGATTCCGGTGGAGTTTGGAGATGACCGGTCCCCTCAGCCGCCTGAAACACCCGCTCCAGCAAGTGAAGTCCCTGCG…
Brara.F018	Brara.F01827 Org_BrapaFPsc peptide: Brara.F01827.1.p (1 of 9) K11252 histone H2B (H2B) (PAC:30631877)	Brassica rapa	Eudicot	Phytozome (https://phytozome.jgi.doe.gov/pz/portal.html)	MAPKAAEKKSVEEKAPAEKKPKAGKKLPKEAGAGVDMKKKKKSKKSVETYKIYIFKVLKQVHPDVGISSKAMGIMNSFINDIFEKLAQESSKLARYNKKPTITSREIQTAVRLVLPGELAKHAVSEGTKAVTKFTSS	---------------------------------------------------------------------------------------------------------------MA------------------------------------------------------------------------------------------------------------------------P-------K------------------------------------------------------------------------------------------------------------------------------------------A------------------…	ATGGCTCCAAAAGCAGCAGAGAAGAAGTCAGTAGAGGAGAAAGCTCCGGCGGAGAAGAAACCGAAGGCCGGGAAGAAGCTGCCCAAGGAAGCAGGTGCAGGCGTTGACATGAAGAAGAAGAAGAAATCGAAGAAGAGCGTGGAGACGTATAAGATTTACATCTTCAAGGTTCTGAAGCAGGTTCATCCCGATGTCGGAATCTCTAGTAAAGCCATGGGGATCATGAACAGTTTCATCAACGATATCTTCGAGAAGCTCGCTCAGGAATCGTCAAAGCTCGCAAGGTACAACAAGAAGCCGACAATCACCTCGAGGGAGATTCAGACTGCTGTTAGGCTCGTTCTTCCAGGAGAGCTCGCCAAACACGCCGTCTCCGAAGGCACCAAGGCCGTCACTAAA…
Brara.G013	Brara.G01398 Org_BrapaFPsc peptide: Brara.G01398.1.p (1 of 9) K11252 histone H2B (H2B) (PAC:30634748)	Brassica rapa	Eudicot	Phytozome (https://phytozome.jgi.doe.gov/pz/portal.html)	MAPKAGKKPAEKKPAAAAEKPAEEVAEKAPAEKKPKAGKKLPKEAGAIDKKKKRNKKSIETYKIYIFKVLKQVHPDIGISSKAMGIMNSFINDIFEKLAQEASKLARYNKKPTITSREIQTAVRLVLPGELAKHAVSEGTKAVTKFTSS	---------------------------------------------------------------------------------------------------------------MA------------------------------------------------------------------------------------------------------------------------P-------K----------------------------------------------------------A--------------------------------GKK--------------------------------------------P------------------…	ATGGCACCAAAGGCAGGAAAGAAGCCAGCAGAGAAGAAACCCGCCGCCGCCGCCGAGAAGCCAGCGGAGGAGGTAGCCGAGAAAGCCCCGGCGGAGAAGAAACCCAAGGCCGGGAAGAAGCTGCCGAAGGAGGCCGGGGCCATCGACAAGAAGAAGAAGCGGAACAAGAAGAGCATCGAGACGTACAAGATCTACATCTTCAAGGTGCTGAAGCAGGTCCACCCTGACATCGGGATCTCGAGCAAGGCCATGGGGATCATGAACAGCTTCATCAACGACATCTTCGAGAAGCTCGCCCAGGAGGCCTCGAAGCTCGCTAGGTACAACAAGAAGCCCACGATTACTTCGAGGGAGATCCAGACTGCTGTTAGGCTTGTTCTCCCCGGTGAGCTCGCGAAG…
Brara.I036	Brara.I03652 Org_BrapaFPsc peptide: Brara.I03652.1.p (1 of 9) K11252 histone H2B (H2B) (PAC:30640988)	Brassica rapa	Eudicot	Phytozome (https://phytozome.jgi.doe.gov/pz/portal.html)	MAPKAAEKKPAEKKPAEKAPAEKRPKAEKKISKEGGSDKKKKKAKKSVETYKIYIFKVLKQVHPDIGISGKAMGIMNSFINDIFEKLAQESSKLARYNKKPTITSREIQTAVRLVLPGELAKHAVSEGTKAVTKFTST	---------------------------------------------------------------------------------------------------------------MA------------------------------------------------------------------------------------------------------------------------P-------KA---------------------------------------------------------A--------------------------------EKK--------------------------------------------P------------------…	ATGGCTCCTAAGGCGGCAGAGAAGAAACCGGCGGAGAAGAAGCCAGCAGAGAAGGCCCCGGCGGAGAAGCGACCAAAGGCGGAGAAGAAGATCTCGAAGGAAGGCGGTAGCGACAAGAAGAAGAAGAAGGCGAAGAAGAGCGTGGAGACGTACAAGATCTACATCTTCAAGGTCCTGAAGCAGGTTCATCCCGACATCGGAATCTCCGGGAAGGCGATGGGGATCATGAACAGTTTCATCAACGACATATTCGAGAAACTCGCCCAGGAATCGTCGAAGCTCGCGAGGTACAACAAGAAGCCGACGATTACGTCACGGGAGATCCAGACGGCGGTTAGGCTTGTGTTGCCAGGAGAGCTCGCGAAGCACGCCGTTTCTGAAGGGACGAAGGCGGTTACC…
Brara.J013	Brara.J01359 Org_BrapaFPsc peptide: Brara.J01359.1.p (1 of 9) K11252 histone H2B (H2B) (PAC:30613880)	Brassica rapa	Eudicot	Phytozome (https://phytozome.jgi.doe.gov/pz/portal.html)	MAPKAEKKPAEKKPASEKPVEEKSKAEKAPAEKKPKAGKKLPKEAGAGGDKKKKMKKKSVETYKIYIFKVLKQVHPDIGISSKAMGIMNSFINDIFEKLAGESSKLARYNKKPTITSREIQTAVRLVLPGELAKHAVSEGTKAVTKFTSS	---------------------------------------------------------------------------------------------------------------MA------------------------------------------------------------------------------------------------------------------------P-------K----------------------------------------------------------A--------------------------------EKK--------------------------------------------P------------------…	ATGGCGCCCAAGGCAGAGAAGAAGCCCGCAGAGAAGAAACCAGCCTCCGAGAAGCCGGTTGAAGAGAAATCGAAAGCCGAGAAGGCTCCGGCGGAGAAGAAACCAAAGGCCGGGAAGAAGCTCCCCAAGGAAGCCGGCGCGGGCGGAGACAAGAAGAAGAAGATGAAGAAGAAGAGCGTCGAGACGTACAAGATCTACATCTTCAAGGTGCTGAAGCAGGTTCACCCCGACATCGGAATCTCGAGCAAAGCGATGGGGATCATGAACAGCTTCATCAACGACATCTTCGAGAAGCTCGCTGGCGAGTCCTCCAAGCTTGCGAGGTACAACAAGAAGCCTACCATCACTTCTAGGGAGATTCAGACCGCGGTGAGGCTTGTGCTGCCTGGAGAGTTGGCG…
Brara.J014	Brara.J01445 Org_BrapaFPsc peptide: Brara.J01445.1.p (1 of 9) K11252 histone H2B (H2B) (PAC:30612006)	Brassica rapa	Eudicot	Phytozome (https://phytozome.jgi.doe.gov/pz/portal.html)	MAKADKKPAEKKPAEATNAAAAEKKPKAGKKLPKDPAVAGDKKKKRTKKSVETYKIYIFKVLKQVHPDIGISSKAMGIMNSFINDIFEKLAGESSKLARYNKKPTITSREIQTAVRLVLPGELAKHAVSEGTKAVTKFTSS	---------------------------------------------------------------------------------------------------------------MA--------------------------------------------------------------------------------------------------------------------------------K----------------------------------------------------------A--------------------------------DKK--------------------------------------------P------------------…	ATGGCCAAGGCTGACAAGAAACCAGCAGAGAAGAAGCCGGCGGAAGCCACCAACGCGGCGGCGGCAGAGAAGAAGCCAAAAGCCGGGAAGAAGCTACCGAAGGACCCCGCCGTGGCCGGAGACAAGAAGAAGAAGCGGACCAAGAAGAGCGTGGAGACCTACAAGATCTACATCTTCAAGGTGTTGAAGCAGGTTCACCCGGACATCGGGATCTCGAGCAAAGCCATGGGGATCATGAACAGCTTCATCAACGACATCTTCGAGAAGCTCGCTGGCGAGTCTTCCAAGCTTGCGAGGTACAACAAGAAGCCCACGATCACTTCGAGGGAGATTCAGACGGCGGTGAGGCTCGTGTTGCCTGGAGAGTTGGCGAAGCATGCTGTCTCTGAGGGTACCAAG…
Brs01G0941	Brast01G094100 Org_Bstacei peptide: Brast01G094100.1.p (1 of 11) K11252 histone H2B (H2B) (PAC:32878844)	Brachypodium stacei	Monocot	Phytozome (https://phytozome.jgi.doe.gov/pz/portal.html)	MAPKAEKKPAEKKPVEEKSAEKKPKAEKRVPGAAKEGGADKKKKKAKKSVETYKIYIFKVLKQVHPDIGISSKAMSIMNSFINDIFEKLAGESAKLARYNKKPTITSREIQTAVRLVLPGELAKHAVSEGTKAVTKFTSS	---------------------------------------------------------------------------------------------------------------MA------------------------------------------------------------------------------------------------------------------------P-------K----------------------------------------------------------A--------------------------------EKK--------------------------------------------P------------------…	ATGGCGCCAAAGGCTGAGAAGAAGCCCGCCGAGAAGAAGCCGGTGGAGGAGAAGTCAGCGGAGAAGAAGCCCAAGGCGGAGAAGCGCGTACCGGGCGCTGCCAAGGAGGGCGGCGCCGACAAGAAGAAGAAGAAGGCCAAGAAGAGCGTGGAGACCTACAAAATCTACATCTTCAAGGTGCTCAAGCAGGTCCACCCGGACATCGGTATCTCCTCCAAGGCCATGTCCATCATGAACTCCTTCATCAACGACATATTTGAGAAACTTGCCGGCGAGTCGGCCAAGCTCGCCCGGTACAACAAGAAGCCCACCATCACCTCCCGGGAGATCCAGACCGCGGTGCGTCTTGTTCTCCCCGGTGAGCTGGCCAAGCACGCCGTCTCTGAGGGCACCAAGGCC…
Brs01G4119	Brast01G411900 Org_Bstacei peptide: Brast01G411900.1.p (1 of 11) K11252 histone H2B (H2B) (PAC:32878822)	Brachypodium stacei	Monocot	Phytozome (https://phytozome.jgi.doe.gov/pz/portal.html)	MAPKAEKKPAAKKPVEEEPATEKAAEKAPAGKKPKAEKRLPAGKTSASKEGGEGKKGKKKAKKSVETYKIYIFKVLKQVHPDIGISSKAMSIMNSFINDIFEKLAGESAKLARYNKKPTITSREIQTSVRLVLPGELAKHAVSEGTKAVTKFTSS	---------------------------------------------------------------------------------------------------------------MA------------------------------------------------------------------------------------------------------------------------P-------K----------------------------------------------------------A--------------------------------EKK--------------------------------------------P------------------…	ATGGCCCCCAAGGCGGAGAAGAAGCCGGCGGCGAAGAAGCCCGTAGAGGAGGAGCCCGCGACCGAGAAGGCGGCGGAGAAGGCGCCGGCCGGGAAGAAGCCCAAGGCGGAGAAGCGGCTGCCGGCGGGGAAGACGTCCGCTTCCAAGGAGGGCGGCGAGGGGAAGAAGGGCAAGAAGAAGGCGAAGAAGTCGGTGGAGACGTACAAGATCTACATCTTCAAGGTGCTCAAGCAGGTCCACCCCGACATCGGCATCTCCTCCAAGGCCATGTCCATCATGAACTCCTTCATCAACGACATCTTCGAGAAGCTCGCCGGGGAGTCGGCCAAGCTCGCAAGGTACAACAAGAAGCCCACCATCACCTCCCGGGAGATCCAGACCTCGGTCCGCCTCGTCCTC…
Brs01G4122	Brast01G412200 Org_Bstacei peptide: Brast01G412200.1.p (1 of 11) K11252 histone H2B (H2B) (PAC:32881154)	Brachypodium stacei	Monocot	Phytozome (https://phytozome.jgi.doe.gov/pz/portal.html)	MAPKAEKKPAAKKPVEEEPATEKAAEKAPAGKKPKAEKRLPAGKTSASKEGGEGKKGKKKAKKSVETYKIYIFKVLKQVHPDIGISSKAMSIMNSFINDIFEKLAGESAKLARYNKKPTITSREIQTSVRLVLPGELAKHAVSEGTKAVTKFTSS	---------------------------------------------------------------------------------------------------------------MA------------------------------------------------------------------------------------------------------------------------P-------K----------------------------------------------------------A--------------------------------EKK--------------------------------------------P------------------…	ATGGCCCCCAAGGCGGAGAAGAAGCCGGCGGCGAAGAAGCCCGTAGAGGAGGAGCCCGCGACCGAGAAGGCGGCGGAGAAGGCGCCGGCCGGGAAGAAGCCCAAGGCGGAGAAGCGGCTGCCGGCGGGGAAGACGTCCGCTTCCAAGGAGGGCGGCGAGGGGAAGAAGGGCAAGAAGAAGGCGAAGAAGTCGGTGGAGACGTACAAGATCTACATCTTCAAGGTGCTCAAGCAGGTCCACCCCGACATCGGCATCTCCTCCAAGGCCATGTCCATCATGAACTCCTTCATCAACGACATCTTCGAGAAGCTCGCCGGGGAGTCGGCCAAGCTCGCAAGGTACAACAAGAAGCCCACCATCACCTCCCGGGAGATCCAGACCTCGGTCCGCCTCGTCCTC…
Brs02G3051	Brast02G305100 Org_Bstacei peptide: Brast02G305100.1.p (1 of 11) K11252 histone H2B (H2B) (PAC:32877483)	Brachypodium stacei	Monocot	Phytozome (https://phytozome.jgi.doe.gov/pz/portal.html)	MAPKAEKKPAAKKPAEEEPAVEKAEKAPAGKKPKAEKRLPAGKTAAKEGGVDKKAKKKSKKSVETYKIYIFKVLKQVHPDIGISSKAMSIMNSFINDIFEKLAGESAKLARYNKKPTITSREIQTSVRLVLPGELAKHAVSEGTKAVTKFTSS	---------------------------------------------------------------------------------------------------------------MA------------------------------------------------------------------------------------------------------------------------P-------K----------------------------------------------------------A--------------------------------EKK--------------------------------------------P------------------…	ATGGCGCCCAAGGCCGAGAAGAAGCCGGCGGCGAAGAAGCCCGCGGAGGAGGAGCCCGCTGTCGAGAAGGCCGAGAAGGCCCCGGCGGGGAAGAAGCCCAAGGCCGAGAAGCGGCTGCCGGCGGGGAAGACCGCCGCCAAGGAGGGCGGCGTCGACAAGAAGGCGAAGAAGAAGTCCAAGAAGAGCGTCGAGACCTACAAGATCTACATCTTCAAGGTGCTCAAGCAGGTGCACCCGGACATCGGCATCTCCTCCAAGGCCATGTCCATCATGAACTCCTTCATCAACGACATCTTCGAGAAGCTAGCCGGTGAGTCCGCCAAGCTCGCTCGCTACAACAAGAAGCCCACCATCACCTCCCGGGAGATCCAGACCTCCGTCCGCCTCGTCCTCCCCGGT…
Brs04G0707	Brast04G070700 Org_Bstacei peptide: Brast04G070700.1.p (1 of 11) K11252 histone H2B (H2B) (PAC:32865642)	Brachypodium stacei	Monocot	Phytozome (https://phytozome.jgi.doe.gov/pz/portal.html)	MAPKAEKKPAAKKPVEEEPATEKAEKAPAGKKPKAEKRLPAGKTAAKEGGEGKKGKKKAKKSVETYKIYIFKVLKQVHPDIGISSKAMSIMNSFINDIFEKLAGESAKLARYNKKPTITSREIQTSVRLVLPGELAKHAVSEGTKAVTKFTSS	---------------------------------------------------------------------------------------------------------------MA------------------------------------------------------------------------------------------------------------------------P-------K----------------------------------------------------------A--------------------------------EKK--------------------------------------------P------------------…	ATGGCCCCCAAGGCTGAGAAGAAGCCGGCGGCGAAGAAGCCCGTGGAGGAGGAGCCCGCGACGGAGAAGGCCGAGAAGGCCCCGGCCGGGAAGAAGCCCAAGGCGGAGAAGCGGCTGCCGGCCGGGAAGACGGCGGCCAAGGAGGGCGGCGAGGGCAAGAAGGGCAAGAAGAAGGCCAAGAAGAGCGTCGAGACCTACAAGATCTACATCTTCAAGGTGCTCAAGCAGGTGCACCCGGACATCGGCATCTCCTCCAAGGCCATGTCCATCATGAACTCCTTCATCAACGACATCTTCGAGAAGCTSGCCGGGGAGTCGGCCAAGCTCGCGAGGTACAACAAGAAGCCCACCATCACCTCCAGGGAGATCCAGACCTCCGTCCGCCTCGTCCTCCCCGGC…
Brs05G2246	Brast05G224600 Org_Bstacei peptide: Brast05G224600.1.p (1 of 11) K11252 histone H2B (H2B) (PAC:32867920)	Brachypodium stacei	Monocot	Phytozome (https://phytozome.jgi.doe.gov/pz/portal.html)	MAPKRRGKQVVSSVVRKTTKVVKETVQVSTAAIVADDSTHPEYTEPEVVDMSTPATVVKHVEITTTSDGDQAADAGATTVNKSPDKQPAEANQAPQPAVASLQSQETQDPNEEAAAAEAPQTEKPQQEIVVVSTKAPEPEEKITKKQHPEAPETPKQEAGAGTTGGKEKAAAAPKKKKARRGRGPVGDMGMMGGGYKRYVYRVLKQVHPDMGASGRAMEVLDMMMGDMFERLADEAARLAKVARRATLSSREVQSAVRLVLPGELAKHAISEGTKAVTSYMSLA	---------------------------------------------------------------------------------------------------------------MA------------------------------------------------------------------------------------------------------------------------P-------KRR-GK----------------------------------------QVVS---------S---------------------------VVR-KTTKVVK-ETVQVSTAAIVADDST--HPEY----------------TEPE-VVDMS--TPATVVKHV…	ATGGCTCCGAAGCGAAGAGGGAAGCAGGTGGTGAGCTCCGTGGTGAGGAAGACGACCAAGGTGGTGAAGGAGACCGTCCAGGTCTCCACCGCCGCCATTGTCGCCGACGACTCCACCCATCCGGAATACACGGAGCCGGAGGTCGTCGACATGTCCACCCCGGCCACCGTCGTCAAGCACGTGGAGATCACCACCACCTCCGACGGAGACCAAGCCGCCGACGCCGGCGCCACTACAGTCAACAAATCCCCAGACAAGCAGCCTGCTGAGGCCAATCAGGCGCCGCAGCCGGCTGTGGCGTCGCTGCAGAGCCAGGAGACGCAGGATCCCAACGAGGAAGCTGCTGCTGCAGAGGCTCCCCAAACCGAGAAGCCGCAACAGGAGATCGTCGTGGTGAGT…
Brs06G2020	Brast06G202000 Org_Bstacei peptide: Brast06G202000.1.p (1 of 11) K11252 histone H2B (H2B) (PAC:32849970)	Brachypodium stacei	Monocot	Phytozome (https://phytozome.jgi.doe.gov/pz/portal.html)	MAPKAEKKPAAKKPVEEEPATEKAEKAPAGKKPKAEKRLPAGKTAAKEGGEGKKGKKKAKKSVETYKIYIFKVLKQVHPDIGISSKAMSIMNSFINDIFEKLAGESAKLARYNKKPTITSREIQTSVRLVLPGELAKHAVSEGTKAVTKFTSS	---------------------------------------------------------------------------------------------------------------MA------------------------------------------------------------------------------------------------------------------------P-------K----------------------------------------------------------A--------------------------------EKK--------------------------------------------P------------------…	ATGGCCCCCAAGGCGGAGAAGAAGCCGGCGGCGAAGAAGCCCGTGGAGGAGGAGCCCGCGACGGAGAAGGCCGAGAAGGCGCCCGCCGGGAAGAAGCCCAAGGCGGAGAAGCGGCTGCCGGCGGGGAAGACGGCGGCCAAGGAGGGAGGCGAGGGGAAGAAGGGCAAGAAGAAGGCGAAGAAGTCCGTGGAGACCTACAAGATCTACATCTTCAAGGTGCTCAAGCAGGTKCACCCCGACATCGGCATCTCCTCCAAGGCCATGTCCATCATGAACTCCTTCATCAACGACATCTTCGAGAAACTGGCTGGGGAGTCGGCCAAGCTCGCCCGCTACAACAAGAAGCCCACCATCACCTCCAGGGAGATCCAGACGTCGGTTCGCCTCGTCCTTCCTGGC…
Brs07G0500	Brast07G050000 Org_Bstacei peptide: Brast07G050000.1.p (1 of 11) K11252 histone H2B (H2B) (PAC:32871891)	Brachypodium stacei	Monocot	Phytozome (https://phytozome.jgi.doe.gov/pz/portal.html)	MAPKAEKKPAAKKPAEEEPAAEKAEKAPAGKKPKAEKRLPAGKSAASKEGGEGKKGKKKAKKSVETYKIYIFKVLKQVHPDIGISSKAMSIMNSFINDIFEKLAGESAKLARYNKKPTITSREIQTSVRLVLPGELAKHAVSEGTKAVTKFTSS	---------------------------------------------------------------------------------------------------------------MA------------------------------------------------------------------------------------------------------------------------P-------K----------------------------------------------------------A--------------------------------EKK--------------------------------------------P------------------…	ATGGCACCCAAGGCAGAGAAAAAGCCGGCGGCGAAGAAGCCCGCGGAGGAGGAGCCCGCGGCGGAGAAGGCGGAGAAGGCCCCGGCGGGGAAGAAGCCCAAGGCCGAGAAGCGGCTGCCGGCGGGCAAGTCCGCGGCCTCCAAGGAGGGCGGCGAGGGGAAGAAGGGGAAGAAGAAGGCGAAGAAGAGCGTGGAGACCTACAAGATCTACATCTTCAAGGTGCTCAAGCAGGTGCACCCGGACATCGGCATCTCCTCCAAGGCCATGTCCATCATGAACTCCTTCATCAACGACATCTTCGAGAAACTCGCCGGGGAGTCCGCAAAGCTCGCCCGCTACAACAAGAAGCCCACCATCACGTCCCGGGAGATCCAGACCTCCGTCCGCCTCGTCCTCCCT…
Brs08G0956	Brast08G095600 Org_Bstacei peptide: Brast08G095600.1.p (1 of 11) K11252 histone H2B (H2B) (PAC:32862423)	Brachypodium stacei	Monocot	Phytozome (https://phytozome.jgi.doe.gov/pz/portal.html)	MAPKAEKKPAAEEKAEKAPSKGEKKPKAEKRLPAAKEGGVDKKAKKKAKKSVETYKIYIFKVLKQVHPDIGISSKAMSIMNSFINDIFEKLAQEAAKLARYNKKPTITSREIQTSVRLVLPGELAKHAVSEGTKAVTKFTSS	---------------------------------------------------------------------------------------------------------------MA------------------------------------------------------------------------------------------------------------------------P-------K----------------------------------------------------------A--------------------------------EKK--------------------------------------------P------------------…	ATGGCGCCCAAGGCGGAGAAGAAGCCGGCGGCGGAGGAGAAGGCGGAGAAGGCCCCGTCCAAGGGGGAGAAGAAGCCCAAGGCGGAGAAGCGGCTGCCGGCGGCCAAGGAGGGCGGCGTGGACAAGAAGGCCAAGAAGAAGGCGAAGAAGAGCGTGGAGACGTACAAGATCTACATCTTCAAGGTGCTCAAGCAGGTGCACCCGGACATCGGCATCTCCTCCAAGGCCATGTCCATCATGAACTCCTTCATCAACGACATCTTCGAGAAGCTCGCGCAGGAGGCCGCCAAGCTCGCTAGGTACAACAAGAAGCCCACCATCACCTCCCGCGAGATCCAGACCTCCGTGCGCCTCGTCCTCCCCGGTGAGCTCGCCAAGCACGCCGTCTCCGAGGGAACC…
Brs08G1466	Brast08G146600 Org_Bstacei peptide: Brast08G146600.1.p (1 of 11) K11252 histone H2B (H2B) (PAC:32860504)	Brachypodium stacei	Monocot	Phytozome (https://phytozome.jgi.doe.gov/pz/portal.html)	MAPKAEKKPAAKKPVEEEPAAEKAEKAPAGKKPKAEKRLPAGKTASKEGGGEKRGRKKGKKSVETYKIYIFKVLKQVHPDIGISSKAMSIMNSFINDIFEKLAGEAAKLARYNKKPTITSREIQTSVRLVLPGELAKHAVSEGTKAVTKFTSS	---------------------------------------------------------------------------------------------------------------MA------------------------------------------------------------------------------------------------------------------------P-------K----------------------------------------------------------A--------------------------------EKK--------------------------------------------P------------------…	ATGGCCCCCAAGGCGGAGAAGAAGCCGGCGGCGAAGAAGCCCGTGGAGGAGGAGCCCGCGGCGGAGAAGGCCGAGAAGGCCCCTGCTGGGAAGAAGCCCAAGGCGGAGAAGCGGCTGCCGGCGGGCAAGACCGCCTCCAAGGAGGGCGGCGGCGAGAAGAGGGGGAGGAAGAAGGGCAAGAAGAGCGTCGAGACCTATAAGATCTACATCTTCAAGGTCCTCAAGCAGGTCCACCCCGACATCGGCATCTCCTCCAAGGCCATGTCGATCATGAACTCCTTCATCAATGATATCTTTGAGAAGCTCGCCGGTGAGGCTGCCAAGCTCGCCCGCTACAACAAGAAGCCCACCATCACCTCCCGGGAGATCCAGACATCCGTCCGCCTCGTCCTCCCTGGG…
Bst19s0128	Bostr.25219s0128 Org_Bstricta peptide: Bostr.25219s0128.1.p (1 of 9) K11252 histone H2B (H2B) (PAC:30671998)	Boechera stricta	Eudicot	Phytozome (https://phytozome.jgi.doe.gov/pz/portal.html)	MAPRKPKVVSVTKKKKVVEETVKVTVTEGGDPNATTEITENDQETQDLTFSIPVGENVTTVEIPVEVRDEQSPQPPETPASTSEGIVKKKTKKVEKKQAKKKKKKKRDDLAGDEYRRYVYKVMKQVHPDLGITSKAMTVVNMFMGDMFERIAQEAARLGDYTKRRTLSSREIEAAVRLVLPGELSRHAVAEGSKAISNYVAYDSRKR	---------------------------------------------------------------------------------------------------------------MA------------------------------------------------------------------------------------------------------------------------PR------K-P-------------------------------------------KVV----------S----------------------------VT-KKKKVVE-ETVKV---TVTEGG-------------------------DPNAT---------------…	ATGGCGCCGAGAAAACCAAAGGTGGTTTCCGTGACGAAGAAGAAGAAAGTAGTGGAAGAGACAGTCAAAGTTACTGTCACGGAAGGAGGAGATCCGAATGCGACCACAGAGATCACAGAGAACGATCAAGAGACGCAAGATCTCACTTTCTCCATTCCCGTCGGAGAAAACGTTACTACGGTTGAGATTCCAGTGGAGGTTCGAGATGAACAGTCACCTCAGCCGCCGGAAACTCCCGCATCCACAAGTGAAGGCATCGTGAAGAAGAAGACTAAGAAGGTTGAGAAGAAGCAGGCGAAGAAGAAGAAGAAGAAGAAGAGAGATGATTTGGCGGGAGATGAGTATAGGAGATATGTGTATAAGGTGATGAAGCAGGTGCATCCAGATTTAGGGATAACG…
Bst19s0168	Bostr.25219s0168 Org_Bstricta peptide: Bostr.25219s0168.1.p (1 of 9) K11252 histone H2B (H2B) (PAC:30671677)	Boechera stricta	Eudicot	Phytozome (https://phytozome.jgi.doe.gov/pz/portal.html)	MAPRAEKKPAEKKPAAEKPVEENKAAEKAPAEKKPKAGKKLPPKEAGDKKKKRSKKNIETYKIYIFKVLKQVHPDIGISSKAMGIMNSFINDIFEKLAQESSKLARYNKKPTITSREIQTAVRLVLPGELAKHAVSEGTKAVTKFTSS	---------------------------------------------------------------------------------------------------------------MA------------------------------------------------------------------------------------------------------------------------P-------R----------------------------------------------------------A--------------------------------EKK--------------------------------------------P------------------…	ATGGCACCCAGGGCCGAGAAGAAGCCAGCTGAGAAAAAGCCCGCGGCGGAGAAACCGGTGGAAGAGAACAAGGCCGCCGAAAAAGCTCCGGCAGAGAAGAAACCAAAGGCGGGGAAGAAATTGCCACCAAAGGAGGCCGGCGACAAAAAGAAGAAGCGATCGAAGAAAAACATCGAAACCTACAAGATCTACATCTTCAAGGTGTTGAAGCAGGTTCATCCTGATATCGGGATTTCGAGCAAAGCCATGGGGATTATGAACAGCTTCATCAACGATATCTTCGAGAAACTAGCTCAGGAGTCTTCTAAACTCGCCAGGTACAACAAGAAGCCGACGATTACATCTCGCGAGATCCAGACGGCTGTTAGACTCGTACTCCCCGGTGAACTCGCTAAACAC…
Bst33s0243	Bostr.26833s0243 Org_Bstricta peptide: Bostr.26833s0243.1.p (1 of 9) K11252 histone H2B (H2B) (PAC:30653442)	Boechera stricta	Eudicot	Phytozome (https://phytozome.jgi.doe.gov/pz/portal.html)	MAPKAEKKPAEKKPASEKPVEEKSKAEKAPAEKKPKAGKKLPKEAGAGGDKKKKMKKKSIETYKIYIFKVLKQVHPDIGISSKAMGIMNSFINDIFEKLAQEASKLARYNKKPTITSREIQTAVRLVLPGELAKHAVSEGTKAVTKFTSS	---------------------------------------------------------------------------------------------------------------MA------------------------------------------------------------------------------------------------------------------------P-------K----------------------------------------------------------A--------------------------------EKK--------------------------------------------P------------------…	ATGGCGCCGAAGGCAGAGAAGAAGCCCGCTGAGAAGAAACCAGCTTCCGAGAAGCCGGTGGAGGAGAAATCAAAAGCCGAGAAAGCTCCGGCGGAGAAGAAACCAAAGGCCGGAAAGAAGCTCCCGAAGGAGGCTGGTGCTGGAGGCGACAAGAAGAAAAAGATGAAGAAGAAGAGTATCGAGACTTACAAGATCTACATCTTCAAGGTGCTGAAGCAGGTTCATCCCGATATCGGAATCTCCAGCAAAGCGATGGGGATTATGAACAGTTTCATCAACGATATCTTTGAGAAGCTTGCTCAAGAGGCGTCGAAGCTTGCGAGGTACAACAAGAAACCTACCATTACTTCTCGGGAGATTCAGACTGCTGTGAGATTGGTGCTTCCTGGAGAGTTGGCG…
Bst51s0013	Bostr.6251s0013 Org_Bstricta peptide: Bostr.6251s0013.1.p (1 of 9) K11252 histone H2B (H2B) (PAC:30665558)	Boechera stricta	Eudicot	Phytozome (https://phytozome.jgi.doe.gov/pz/portal.html)	MAPKAEKKPAEKKIAKEGTSEIKKKKKTKKSTETYKIYIFKVLKQVHPDIGISGKAMGIMNSFINDIFEKLAQESSRLARYNKKPTITSREIQTAVRLVLPGELAKHAVSEGTKAVTKFTSS	---------------------------------------------------------------------------------------------------------------MA------------------------------------------------------------------------------------------------------------------------P-------K----------------------------------------------------------A--------------------------------EKK--------------------------------------------P------------------…	ATGGCGCCGAAGGCAGAGAAGAAACCGGCGGAGAAGAAGATCGCGAAGGAAGGAACAAGCGAGATAAAGAAGAAGAAGAAGACGAAGAAGAGCACAGAGACGTATAAGATCTACATTTTCAAGGTATTGAAACAGGTTCATCCAGATATCGGAATCTCTGGTAAAGCAATGGGGATCATGAACAGTTTCATCAACGACATCTTCGAGAAACTCGCTCAGGAATCGTCGCGTCTCGCTCGGTACAATAAGAAACCAACGATCACGTCCCGTGAAATCCAAACCGCCGTGAGACTCGTTTTGCCTGGTGAATTGGCTAAGCATGCCGTCTCAGAAGGAACCAAAGCCGTCACCAAATTTACAAGCTCTTAA
Bst73s0337	Bostr.18473s0337 Org_Bstricta peptide: Bostr.18473s0337.1.p (1 of 9) K11252 histone H2B (H2B) (PAC:30667151)	Boechera stricta	Eudicot	Phytozome (https://phytozome.jgi.doe.gov/pz/portal.html)	MAPKAEKKPAEKKPVEEKAKAEKAPAEKKPKAGKKLPKEAGAGGDKKKKMKKKSVETYKIYIFKVLKQVHPDIGISSKAMGIMNSFINDIFEKLASESSKLARYNKKPTITSREIQTAVRLVLPGELAKHAVSEGTKAVTKFTSS	---------------------------------------------------------------------------------------------------------------MA------------------------------------------------------------------------------------------------------------------------P-------K----------------------------------------------------------A--------------------------------EKK--------------------------------------------P------------------…	ATGGCTCCAAAGGCAGAGAAGAAGCCGGCAGAGAAGAAACCAGTGGAAGAGAAAGCAAAAGCCGAGAAAGCTCCGGCGGAGAAGAAACCAAAAGCCGGCAAGAAGCTCCCCAAGGAAGCTGGTGCAGGCGGCGACAAGAAGAAGAAAATGAAGAAGAAGAGTGTTGAGACATACAAGATCTACATCTTCAAGGTTCTGAAACAAGTTCATCCAGATATTGGTATCTCTAGCAAAGCTATGGGGATTATGAACAGTTTCATCAATGATATTTTTGAGAAACTTGCTTCGGAATCGTCTAAGCTCGCTAGGTATAATAAAAAGCCTACGATTACTTCTCGTGAGATTCAGACTGCTGTTAGGCTTGTTCTTCCTGGTGAGCTCGCGAAACACGCTGTTTCT…
Bst73s0341	Bostr.18473s0341 Org_Bstricta peptide: Bostr.18473s0341.1.p (1 of 9) K11252 histone H2B (H2B) (PAC:30666814)	Boechera stricta	Eudicot	Phytozome (https://phytozome.jgi.doe.gov/pz/portal.html)	MAPRAEKKPAEKKPASDKPVEEKAKAEKAPAEKKPKAGKKLPKEAGAGGDKKKKMKKKSVETYKIYIFKVLKQVHPDIGISSKAMGIMNSFINDIFEKLASESSKLARYNKKPTITSREIQTAVRLVLPGELAKHAVSEGTKAVTKFTSS	---------------------------------------------------------------------------------------------------------------MA------------------------------------------------------------------------------------------------------------------------P-------R----------------------------------------------------------A--------------------------------EKK--------------------------------------------P------------------…	ATGGCGCCGAGAGCAGAGAAGAAGCCAGCGGAGAAGAAACCAGCCTCCGATAAGCCAGTAGAGGAGAAAGCAAAAGCCGAGAAAGCTCCGGCGGAGAAGAAACCAAAAGCCGGCAAGAAGCTCCCCAAGGAAGCTGGTGCAGGCGGCGACAAGAAGAAGAAAATGAAGAAGAAGAGTGTTGAGACATACAAGATCTACATCTTCAAGGTTCTGAAACAAGTTCATCCAGATATTGGTATCTCTAGCAAAGCTATGGGGATTATGAACAGTTTCATCAATGATATTTTTGAGAAACTTGCTTCGGAATCGTCTAAGCTCGCTAGGTATAATAAAAAGCCTACGATTACTTCTCGTGAGATTCAGACTGCTGTTAGGCTTGTTCTTCCTGGTGAGCTCGCG…
Bst91s0044	Bostr.27991s0044 Org_Bstricta peptide: Bostr.27991s0044.1.p (1 of 10) PTHR23428 HISTONE H2B (PAC:30677735)	Boechera stricta	Eudicot	Phytozome (https://phytozome.jgi.doe.gov/pz/portal.html)	MAPKTGKKPAEKKPAITEEDKKTPAEKKPKAGKKLPKEAIDNKKKKRVKKSTETYKIYIFKVLKQVHPDIGISSKAIGIMNSFINDIFEKVAQEASKLARYNKKPTITSREIQTAVRLVLPGELTKHAVSEGTKAVTKFTRS	---------------------------------------------------------------------------------------------------------------MA------------------------------------------------------------------------------------------------------------------------P-------K----------------------------------------------------------T--------------------------------GKK--------------------------------------------P------------------…	ATGGCACCAAAAACAGGGAAGAAACCAGCAGAGAAAAAACCCGCCATTACAGAAGAAGATAAAAAAACACCAGCAGAGAAGAAACCAAAAGCTGGAAAAAAGCTACCAAAAGAAGCGATCGACAACAAGAAGAAAAAACGAGTCAAGAAAAGCACAGAGACATACAAGATCTACATCTTCAAGGTTCTGAAACAAGTTCATCCAGATATTGGAATCTCAAGCAAAGCTATTGGGATTATGAACAGTTTTATCAACGATATATTCGAGAAAGTTGCACAAGAAGCTTCCAAGTTGGCTAGGTATAATAAGAAACCTACGATTACTTCTAGGGAGATTCAGACAGCTGTTAGACTTGTGTTACCTGGTGAACTTACTAAGCATGCTGTTTCTGAAGGAACG…
Bst93s0030	Bostr.11793s0030 Org_Bstricta peptide: Bostr.11793s0030.1.p (1 of 9) K11252 histone H2B (H2B) (PAC:30679066)	Boechera stricta	Eudicot	Phytozome (https://phytozome.jgi.doe.gov/pz/portal.html)	MAPKAAEKKPAEKKPAEKAPAEKRPKAEKKITKEGGSEKKKKKSKKNIETYKIYIFKVLKQVHPDIGISGKAMGIMNSFINDIFEKLAQESSRLARYNKKPTITSREIQTAVRLVLPGELAKHAVSEGTKAVTKFTSS	---------------------------------------------------------------------------------------------------------------MA------------------------------------------------------------------------------------------------------------------------P-------KA---------------------------------------------------------A--------------------------------EKK--------------------------------------------P------------------…	ATGGCTCCTAAGGCGGCAGAGAAGAAACCGGCTGAGAAGAAGCCAGCAGAGAAAGCTCCGGCGGAGAAGCGACCAAAGGCGGAGAAGAAGATAACGAAGGAAGGCGGAAGCGAAAAGAAGAAGAAGAAATCGAAGAAGAACATCGAGACGTACAAGATCTACATCTTCAAGGTTCTGAAGCAAGTTCATCCCGATATCGGAATTTCCGGGAAAGCGATGGGGATCATGAACAGTTTCATTAACGATATCTTCGAGAAACTCGCTCAGGAATCATCGCGATTGGCTAGGTACAACAAGAAACCGACAATCACTTCTCGGGAAATCCAGACGGCGGTGAGGCTTGTGTTACCCGGAGAGCTCGCGAAACACGCTGTTTCTGAAGGAACTAAGGCGGTTACC…
Bst94s0337	Bostr.23794s0337 Org_Bstricta peptide: Bostr.23794s0337.1.p (1 of 9) K11252 histone H2B (H2B) (PAC:30650725)	Boechera stricta	Eudicot	Phytozome (https://phytozome.jgi.doe.gov/pz/portal.html)	MAPKAAETKPAGKAPAEKLPKVEKKISKEGGGSDKKKKKSKKSVETYKIYIFKVLKQVHPDIGISGKAMGIMNSFINDIFEKLAQESSKLARYNKKPTITSREIQTAVRLVLPGELAKHAVSEGTKAVTKFTS	---------------------------------------------------------------------------------------------------------------MA------------------------------------------------------------------------------------------------------------------------P-------K----------------------------------------------------------A--------------------------------------------------------------------------------------------------…	ATGGCGCCCAAAGCAGCGGAGACGAAACCAGCCGGGAAAGCTCCGGCGGAGAAACTCCCAAAGGTGGAGAAGAAGATCAGCAAAGAAGGCGGAGGAAGCGACAAGAAGAAAAAGAAATCGAAGAAGAGCGTCGAGACTTACAAGATCTACATCTTCAAGGTTCTGAAACAAGTTCATCCAGATATCGGTATCTCTGGGAAAGCTATGGGGATTATGAACAGTTTCATCAATGACATATTTGAGAAACTTGCTCAGGAATCGTCTAAGCTCGCTAGGTATAATAAGAAACCGACGATTACATCGAGGGAGATTCAAACTGCTGTGAGACTTGTGTTGCCTGGTGAACTCGCTAAGCATGCTGTTTCTGAAGGCACAAAGGCTGTAACCAAATTCACTAGT…
Bst99S0157	Bostr.10199s0157 Org_Bstricta peptide: Bostr.10199s0157.1.p (1 of 9) K11252 histone H2B (H2B) (PAC:30675875)	Boechera stricta	Eudicot	Phytozome (https://phytozome.jgi.doe.gov/pz/portal.html)	MAKADKKPAEKKPAEKTPATETAAAAEKKPKAGKKLPKEPAVAGDKKKKRSKKNVETYKIYIFKVLKQVHPDIGISSKAMGIMNSFINDIFEKLAGESSKLARYNKKPTITSREIQTAVRLVLPGELAKHAVSEGTKAVTKFTSS	---------------------------------------------------------------------------------------------------------------MA--------------------------------------------------------------------------------------------------------------------------------K----------------------------------------------------------A--------------------------------DKK--------------------------------------------P------------------…	ATGGCGAAGGCAGATAAGAAACCAGCAGAGAAGAAACCGGCGGAGAAAACTCCGGCGACCGAAACCGCGGCGGCGGCAGAGAAGAAACCAAAAGCCGGCAAGAAACTCCCAAAAGAACCAGCCGTCGCCGGAGACAAGAAAAAAAAGAGATCGAAGAAGAACGTGGAGACGTATAAGATCTACATCTTTAAGGTGTTGAAACAAGTTCATCCAGATATTGGAATCTCAAGCAAAGCTATGGGGATCATGAACAGTTTCATTAATGATATCTTTGAGAAGCTTGCTGGTGAGTCTTCGAAGCTTGCGAGGTACAACAAGAAGCCGACGATTACTTCTAGGGAGATTCAGACGGCGGTGAGACTTGTTTTGCCTGGAGAGTTGGCGAAACATGCTGTTTCT…
Cagra.1317	Cagra.1317s0022 Org_Cgrandiflora peptide: Cagra.1317s0022.1.p (1 of 6) K11252 histone H2B (H2B) (PAC:28910493)	Capsella grandiflora	Eudicot	Phytozome (https://phytozome.jgi.doe.gov/pz/portal.html)	MAPKAEKKPAEKKPASEKPVEEKSKAEKAPAEKKPKAGKKLPKEAGAGGDKKKKMKKKSIETYKIYIFKVLKQVHPDIGISSKAMGIMNSFINDIFEKLAQEASKLARYNKKPTITSREIQTAVRLVLPGELAKHAVSEGTKAVTKFTSS	---------------------------------------------------------------------------------------------------------------MA------------------------------------------------------------------------------------------------------------------------P-------K----------------------------------------------------------A--------------------------------EKK--------------------------------------------P------------------…	ATGGCGCCGAAGGCAGAGAAGAAGCCCGCGGAGAAGAAACCAGCCTCTGAGAAGCCCGTGGAGGAGAAATCAAAGGCCGAGAAAGCTCCGGCGGAGAAGAAGCCTAAGGCCGGAAAGAAGCTCCCGAAGGAAGCTGGTGCCGGAGGCGACAAGAAGAAAAAGATGAAGAAGAAGAGTATCGAGACTTACAAGATCTACATCTTCAAGGTGCTGAAGCAAGTTCATCCCGATATCGGAATCTCAAGCAAAGCGATGGGGATCATGAACAGTTTCATTAACGATATCTTCGAGAAGCTAGCTCAAGAGGCGTCGAAGCTTGCGAGGTACAACAAGAAGCCTACCATCACTTCCCGGGAGATTCAGACTGCAGTGAGATTGGTGCTTCCTGGAGAGTTGGCG…
Cagra.1671	Cagra.1671s0403 Org_Cgrandiflora peptide: Cagra.1671s0403.1.p (1 of 6) K11252 histone H2B (H2B) (PAC:28914117)	Capsella grandiflora	Eudicot	Phytozome (https://phytozome.jgi.doe.gov/pz/portal.html)	MAPRAEKKPAEKKPAAEEAKAAEKAPAEKKPKAGKKLPPNKEAGDKKKKRSKKNIETYKIYIFKVLKQVHPDIGISSKAMGIMNSFINDIFEKLAQESSKLARYNKKPTITSREIQTAVRLVLPGELAKHAVSEGTKAVTKFTSS	---------------------------------------------------------------------------------------------------------------MA------------------------------------------------------------------------------------------------------------------------P-------R----------------------------------------------------------A--------------------------------EKK--------------------------------------------P------------------…	ATGGCACCCAGAGCCGAGAAGAAGCCAGCTGAGAAAAAGCCTGCGGCGGAAGAGGCCAAGGCAGCGGAGAAAGCCCCGGCGGAGAAGAAACCAAAGGCCGGGAAGAAATTGCCACCTAATAAGGAGGCCGGCGACAAAAAGAAGAAGAGATCGAAGAAAAACATCGAAACCTACAAGATCTACATCTTCAAGGTGCTGAAGCAGGTTCACCCAGACATCGGGATCTCGAGCAAAGCCATGGGGATTATGAACAGCTTCATCAACGATATCTTCGAGAAGCTGGCTCAGGAATCCTCGAAACTCGCTAGGTACAACAAGAAGCCGACGATTACATCTCGCGAGATCCAGACTGCTGTCAGACTCGTCCTCCCCGGTGAACTCGCTAAGCATGCCGTCTCT…
Cagra.2240	Cagra.2240s0046 Org_Cgrandiflora peptide: Cagra.2240s0046.1.p (1 of 6) K11252 histone H2B (H2B) (PAC:28911994)	Capsella grandiflora	Eudicot	Phytozome (https://phytozome.jgi.doe.gov/pz/portal.html)	MAPKAEKKPAEKGPAKAEKKIAKEGTSEIKKKKKTKKSTETYKIYIFKVLKQVHPDIGISGKAMGIMNSFINDIFEKLAQESSRLARYNKKPTITSREIQTAVRLVLPGELAKHAVSEGTKAVTKFTSS	---------------------------------------------------------------------------------------------------------------MA------------------------------------------------------------------------------------------------------------------------P-------K----------------------------------------------------------A--------------------------------EKK--------------------------------------------P------------------…	ATGGCGCCGAAGGCAGAGAAGAAACCGGCTGAGAAAGGACCAGCGAAGGCGGAGAAGAAGATCGCGAAGGAAGGAACAAGCGAGATAAAGAAGAAGAAGAAGACGAAGAAGAGCACGGAGACGTACAAGATCTACATCTTCAAGGTGTTGAAACAGGTTCATCCAGATATTGGGATCTCTGGTAAAGCCATGGGGATCATGAACAGTTTCATCAACGACATCTTCGAGAAACTCGCTCAGGAATCGTCTCGCCTCGCCAGGTACAATAAGAAACCGACCATCACCTCCCGTGAGATCCAAACCGCCGTCAGACTCGTTTTGCCTGGTGAATTGGCTAAGCATGCCGTCTCTGAAGGGACCAAAGCCGTCACCAAATTCACAAGCTCTTAG
Cagra.2515	Cagra.2515s0039 Org_Cgrandiflora peptide: Cagra.2515s0039.1.p (1 of 6) K11252 histone H2B (H2B) (PAC:28894388)	Capsella grandiflora	Eudicot	Phytozome (https://phytozome.jgi.doe.gov/pz/portal.html)	MAPPKAEKKPAEKKMAKEGGSEMKKKKKTKKSTETYKIYLFKVLKQVHPDIGISGKAMGIMNSFINDIFEKLATESSRLARYNKKPTITSREIQTAVRLVLPGELSKHAVSEGTKAVTKFTSS	---------------------------------------------------------------------------------------------------------------MAP-----------------------------------------------------------------------------------------------------------------------P-------K----------------------------------------------------------A--------------------------------EKK--------------------------------------------P------------------…	ATGGCACCACCGAAGGCAGAGAAGAAACCAGCGGAGAAGAAGATGGCGAAAGAAGGAGGGAGCGAGATGAAGAAGAAGAAGAAGACGAAGAAGAGCACAGAGACGTACAAGATCTACCTATTCAAAGTGTTGAAACAGGTTCATCCTGATATCGGGATCTCCGGAAAAGCCATGGGGATCATGAACAGTTTCATCAACGACATCTTCGAGAAACTCGCTACCGAGTCGTCGCGCTTGGCTAGGTATAACAAGAAACCCACGATCACGTCCCGGGAAATCCAAACCGCCGTTAGGCTCGTGTTGCCCGGTGAATTATCCAAGCACGCCGTCTCTGAGGGTACCAAAGCCGTCACTAAATTCACCAGTTCTTAG
Cagra.3954	Cagra.3954s0024 Org_Cgrandiflora peptide: Cagra.3954s0024.1.p (1 of 6) K11252 histone H2B (H2B) (PAC:28903039)	Capsella grandiflora	Eudicot	Phytozome (https://phytozome.jgi.doe.gov/pz/portal.html)	MAKADKKPAEKKPAEKTPSETAAAAEKKPKAGKKLPKEPAVAGDKKKKRSKKNVETYKIYIFKVLKQVHPDIGISSKAMGIMNSFINDIFEKLAGESSKLARYNKKPTITSREIQTAVRLVLPGELAKHAVSEGTKAVTKFTSS	---------------------------------------------------------------------------------------------------------------MA--------------------------------------------------------------------------------------------------------------------------------K----------------------------------------------------------A--------------------------------DKK--------------------------------------------P------------------…	ATGGCGAAGGCAGATAAGAAACCAGCAGAGAAGAAACCGGCGGAGAAAACTCCGTCAGAAACCGCGGCGGCGGCAGAGAAGAAACCAAAAGCCGGCAAGAAACTCCCCAAGGAACCAGCAGTCGCCGGAGACAAGAAGAAGAAGAGATCCAAGAAGAACGTCGAGACTTACAAGATCTACATCTTCAAGGTGCTGAAACAAGTCCACCCAGACATCGGAATCTCGAGCAAGGCCATGGGGATCATGAACAGTTTCATCAACGATATCTTCGAGAAGCTTGCTGGTGAGTCTTCGAAGCTTGCGAGGTACAACAAGAAGCCGACGATTACTTCCCGGGAGATTCAGACGGCGGTGAGACTTGTGTTGCCTGGAGAGTTGGCTAAGCACGCTGTTTCTGAA…
Cagra.4395	Cagra.4395s0008 Org_Cgrandiflora peptide: Cagra.4395s0008.1.p (1 of 6) K11252 histone H2B (H2B) (PAC:28898284)	Capsella grandiflora	Eudicot	Phytozome (https://phytozome.jgi.doe.gov/pz/portal.html)	MAPRKPKVVSVTKKKTVVEETVKVTVAEGGDPNVTTEITENDQETQDLTFSIPVGENVTTVEVPVEVLGERSPQPPETPVSTSEGTLKKKTNEVEKKQEKKKKKNKKRDDLAGDEYRRYVYKVLKQVHPDLGITSKAMTVVNMFMGDMFERIAQEAARLSDYTKRRTLSSREIESAVRLVLPGELSRHAVAEGSKAISNYVSYDSRKL	---------------------------------------------------------------------------------------------------------------MA------------------------------------------------------------------------------------------------------------------------PR------K-P-------------------------------------------KVV----------S----------------------------VT-KKKTVVE-ETVKV---TVAEGG-------------------------DPNVT---------------…	ATGGCGCCGAGAAAACCAAAGGTGGTTTCAGTGACGAAGAAGAAGACAGTAGTGGAGGAGACAGTCAAAGTTACTGTCGCGGAAGGCGGAGATCCGAATGTGACCACAGAGATCACAGAGAACGATCAAGAGACGCAAGATCTCACTTTCTCCATTCCCGTCGGAGAAAACGTTACTACCGTTGAAGTTCCCGTGGAGGTTCTAGGTGAACGGTCACCTCAGCCGCCGGAAACTCCAGTATCCACGAGTGAAGGCACCCTGAAGAAGAAGACTAATGAGGTTGAGAAGAAGCAAGAGAAGAAGAAGAAGAAAAATAAGAAGAGAGATGATTTGGCAGGAGATGAGTATAGGAGATATGTGTATAAGGTGTTGAAGCAGGTGCATCCTGATTTAGGGATA…
Cbr32230	G32230 length:685 (mRNA) (CHBRA03g01060) (histone H2B)	Chara braunii	Charophyte	Orcae (https://bioinformatics.psb.ugent.be/orcae/overview/Chbra)	MAEGGYPLEAVAGDICGTSMDPLDPSGTVRRRSPRGDGPDDQGVGRDQQSDQMHLPAEEQRKSDTQSVVLSRQSTPQQAESAKLPANYPEVEIGADRKASKRSKTQKKRTAAAENVPGTVPGETRPGGKKESGSRPEGKNKGRRRRKRTTLIVPSGRTYKIYIYKVLKEIHPELAISSQGMSIMNSFMVDVCERIAAEASRLSRHAKRATLSSRDIQSAVQLCLPGELAVNAMSEAKKAVIKFIRHGKASERRNIIIKSNRFYLINKMIVI	---------------------------------------------------------------------------------------------------------------MA---------------------EGGY-----------------------------------------------------------------------------------------------P------LEAV--------------------------------------------------------A---GDICGTSMDPLDPSGT------------VRRR-------------------------------------------SPR-----------------…	ATGCCGCGTGGGATGGGTCGGCTGGTGGTGGAGGAGGAGGTGGTTTGTGTGCAAGAGTCGCTCGTGCTTCACCGGGTCAGCGGAAGACCAAGCTTAGTGCGTCATAACTATCCCACGAGGTCGAGACCCGACGAGGAGAGGGCAGAGGTGGGGAGGGTGACGAGGGAGGCGGGAGCAGGCGAGACTGCAAGTCATCCACCGGCAGACGAAGGGAGAGGTGGTGTAGTGACCGCAACCCTTGGGCCTCCTGCTGTTCAACAACCCTCGTCTGCTGGCGGAGCGTGCGAGTCGACAGCTGAGAGACGAGAGGTCGGAGAGGATGATGGTGTCGGGATCGGGATGGGGAGAGGGGGGCGTACACTGAGGCCGCGGAAGGAGATGAGCCTAGCGTCGCAACCC…
Cbr45361	G45361 length:126 (mRNA) (CHBRA633g00010) (hypothetical protein ANCCEY_13684)	Chara braunii	Charophyte	Orcae (https://bioinformatics.psb.ugent.be/orcae/overview/Chbra)	MAPKEAAKKAEKKPVKAEKKVVKEGGKKKRVKKSTETYKMYIYKVLKQVHPDTGISSKAMSIMNSFVNDIFEKLAAESSRLARYNKKPTITSREIQTAVRLILPGELAKHAVSEGTKAVTKFTSA	---------------------------------------------------------------------------------------------------------------MA------------------------------------------------------------------------------------------------------------------------P-------K-------------------------------------------------------------------------------------------------------------------------------------------------------------…	ATGGCGCCGAAGGAAGCAGCGAAGAAGGCGGAGAAGAAGCCCGTCAAGGCGGAGAAGAAGGTGGTGAAGGAGGGCGGCAAGAAGAAGAGAGTAAAGAAGTCGACCGAGACGTACAAGATGTACATCTACAAGGTTCTGAAGCAGGTTCATCCTGACACTGGTATATCGAGCAAGGCGATGAGCATCATGAACAGCTTTGTGAACGACATTTTTGAGAAGTTGGCAGCGGAGTCGTCAAGGCTGGCAAGGTACAACAAGAAGCCAACTATCACGTCTCGGGAAATTCAGACTGCTGTGCGGCTTATTCTACCTGGTGAGCTGGCAAAGCATGCCGTGTCGGAGGGAACCAAGGCTGTCACGAAGTTCACAAGTGCTTGA
Cbr52319	G52319 length:366 (mRNA) (CHBRA75g00110) (histone H2B)	Chara braunii	Charophyte	Orcae (https://bioinformatics.psb.ugent.be/orcae/overview/Chbra)	MAPKEASKKAEKKPVKAEKKVVKEGGKKKKIKKSTETYKMYIYKVLKQVHPDTGISSKAMSIMNSFVNDIFEKLAAESSRLARYNKKPTITSREIQTAVRLILPGELAKHAVSEGTKATEKEEEERRLNEKREREALNKKLHDAMNARLDEMYEVVHGQKRSGNDGAPTMEKLLKEIEKLQLAQSTVVRNDGASTSRPPIRDDALLAKMMQEHEDMKGKLETAAVVNKRVELLEESVKAVKQQHEHALQEAEIWKKEALRYGNKRSWLATSLSSQLKMPLTTPRKSTLERPFVDPNQLAQLHTLEVNALKEMRLQELNRRCEAEQENARLKEKLAKRDAEREAPKSVFQQRLDAAGGSVAKSGRG	---------------------------------------------------------------------------------------------------------------MA------------------------------------------------------------------------------------------------------------------------P-------K-------------------------------------------------------------------------------------------------------------------------------------------------------------…	ATGGCGCCGAAAGAGGCATCGAAGAAGGCGGAGAAGAAGCCCGTGAAGGCGGAGAAGAAGGTAGTGAAGGAGGGTGGTAAAAAGAAGAAGATAAAGAAGTCGACCGAGACGTACAAGATGTATATCTATAAGGTGCTGAAGCAGGTTCATCCCGACACCGGTATTTCCAGCAAGGCCATGAGTATAATGAACAGCTTCGTCAACGATATTTTCGAGAAGCTGGCGGCGGAGTCGTCGAGGCTAGCACGGTACAACAAGAAGCCAACGATTACGTCTCGGGAAATTCAGACTGCTGTGCGTCTTATCTTGCCAGGGGAGCTAGCGAAGCATGCGGTGTCAGAGGGGACGAAGGCTACGGAGAAGGAAGAAGAAGAACGTCGATTGAATGAAAAGAGGGAA…
Cbr52321	G52321 length:126 (mRNA) (CHBRA75g00130) (histone H2B)	Chara braunii	Charophyte	Orcae (https://bioinformatics.psb.ugent.be/orcae/overview/Chbra)	MAPKEASKKAEKKPVKAEKKVVKEGGKKKKMKKSTETYKMYIYKVLKQVHPDTGISSKAMSIMNSFVNDIFEKLAAESSRLARYNKKPTITSREIQTAVRLILPGELAKHAVSEGTKAVTKFTSA	---------------------------------------------------------------------------------------------------------------MA------------------------------------------------------------------------------------------------------------------------P-------K-------------------------------------------------------------------------------------------------------------------------------------------------------------…	ATGGCGCCGAAAGAAGCATCGAAGAAGGCGGAGAAGAAGCCTGTAAAGGCGGAGAAGAAGGTAGTGAAGGAGGGCGGTAAGAAGAAGAAAATGAAGAAGTCGACCGAGACGTACAAAATGTATATCTACAAGGTGCTGAAGCAGGTTCATCCCGACACCGGTATCTCCAGCAAGGCCATGAGCATCATGAACAGCTTCGTCAACGACATTTTCGAGAAGTTGGCGGCTGAGTCGTCGAGGCTAGCAAGGTACAACAAGAAGCCCACTATCACGTCTCGGGAAATTCAGACTGCTGTGCGTCTCATCTTGCCAGGGGAGCTAGCGAAGCATGCGGTGTCAGAGGGGACGAAGGCTGTGACGAAGTTCACAAGCGCCTGA
Cbr6601	g6601 length:126 (mRNA) (CHBRA146g00200) (histone H2B)	Chara braunii	Charophyte	Orcae (https://bioinformatics.psb.ugent.be/orcae/overview/Chbra)	MAPKEAAKKAEKKPVKAEKKVVKEGGKKKRVKKSTETYKMYIYKVLKQVHPDTGISSKAMSIMNSFVNDIFEKLAAESSRLARYNKKPTITSREIQTAVRLILPGELAKHAVSEGTKAVTKFTSA	---------------------------------------------------------------------------------------------------------------MA------------------------------------------------------------------------------------------------------------------------P-------K-------------------------------------------------------------------------------------------------------------------------------------------------------------…	ATGGCGCCAAAGGAAGCAGCGAAGAAGGCGGAGAAGAAGCCCGTCAAGGCGGAGAAGAAGGTTGTGAAGGAGGGTGGCAAGAAGAAGAGAGTAAAGAAGTCGACGGAGACGTACAAGATGTATATCTACAAGGTTCTCAAGCAGGTTCATCCTGACACTGGTATATCGAGTAAGGCGATGAGCATTATGAACAGTTTCGTGAACGACATTTTCGAGAAGTTGGCTGCCGAGTCGTCAAGGCTGGCAAGGTACAATAAGAAGCCAACCATTACTTCTCGGGAAATTCAGACTGCTGTGCGGCTTATTCTGCCTGGAGAGCTGGCAAAGCATGCGGTGTCGGAGGGAACCAAGGCCGTCACGAAGTTCACAAGCGCTTGA
Cbr8606	g8606 length:267 (mRNA) (CHBRA15g00560) (Histone H2A/H2B/H3) (CHBRA15g00560) (Histone H2A/H2B/H3)	Chara braunii	Charophyte	Orcae (https://bioinformatics.psb.ugent.be/orcae/overview/Chbra)	MWNLLRMPPGQWSSRSAASSLPRQNGVVGVRRGRSAAVVVLEDSGDGDANGIGIGTGIANGNGNGKDMNRRMEKGGALGTSTATGMMKESSAKKKGGGSGSGAGSELGSEPGSEPGTGPGAGRHKGSPSGVAKGLPMMWPTQRTGYVTPKKKERVTRAKKKAISGSRRTARKTNAFQPSFATHIRRVLKQVHPNLSITCDGIDIMNDFLIDIFERIAGEAALLIRVHKRCTLTCREIMAAVQLVLGGELSKHAIHLATEVLTLFSQ	--------------------------------------------------------------------------------------------MWNLLR-------------MP------------------------------------------------------------------------------------------------------------------------PGQWSS--RSA--------------------------------------------------------A---SSL----------------PRQNGVVG-VRRG----RSAAV---VVLEDSGDG-------------DANGI---------------GIGTGIANG…	ATGTGGAATCTTTTAAGGATGCCTCCCGGTCAATGGTCCAGCAGAAGTGCGGCATCCAGTTTGCCTCGTCAGAACGGGGTGGTAGGGGTTCGGAGGGGTAGAAGTGCTGCGGTTGTTGTGTTGGAGGACTCAGGTGATGGGGACGCAAATGGAATTGGAATTGGAACTGGAATTGCAAATGGAAATGGAAATGGAAAGGACATGAATCGTAGAATGGAGAAAGGGGGGGCTCTGGGGACATCGACAGCGACAGGCATGATGAAGGAGTCGTCGGCGAAAAAGAAGGGGGGCGGTTCAGGATCGGGAGCAGGATCCGAGCTAGGGTCGGAACCAGGATCAGAACCGGGAACAGGACCAGGAGCAGGACGCCACAAAGGAAGTCCCAGCGGCGTGGCCAAA…
Ccl13076	Ciclev10013076m.g Org_Cclementina peptide: Ciclev10013076m (1 of 10) K11252 histone H2B (H2B) (PAC:20796926)	Citrus clementina	Eudicot	Phytozome (https://phytozome.jgi.doe.gov/pz/portal.html)	MAAKAEKKPAEKKLAAEKAPAAEKKPRAEKKLPKDGADKKKKKVKKTVETYKIYIFKVLKQVHPDIGISSKAMGIMNSFINDIFEKLAQESSRLARYNKKPTITSREIQTAVRLVLPGELAKHAVSEGTKAVTKFTSS	---------------------------------------------------------------------------------------------------------------MA------------------------------------------------------------------------------------------------------------------------A-------K----------------------------------------------------------A--------------------------------EKK--------------------------------------------P------------------…	ATGGCAGCGAAAGCCGAGAAAAAGCCCGCCGAGAAGAAGCTGGCAGCCGAGAAGGCCCCTGCTGCCGAGAAAAAACCGAGGGCTGAGAAGAAGCTTCCGAAAGACGGCGCCGACAAGAAGAAGAAAAAAGTGAAGAAGACCGTGGAGACCTACAAGATCTACATATTCAAGGTGCTGAAGCAGGTGCATCCTGACATAGGAATCTCCAGCAAGGCCATGGGTATCATGAACAGCTTTATCAACGATATCTTCGAGAAATTGGCTCAGGAGTCGTCTCGTCTCGCGAGATACAACAAGAAGCCCACTATCACTTCTCGTGAGATCCAGACTGCTGTTAGACTTGTCTTGCCCGGTGAGCTTGCCAAGCATGCCGTTTCTGAAGGCACTAAGGCTGTCACT…
Ccl13909	Ciclev10013909m.g Org_Cclementina peptide: Ciclev10013909m (1 of 10) K11252 histone H2B (H2B) (PAC:20797840)	Citrus clementina	Eudicot	Phytozome (https://phytozome.jgi.doe.gov/pz/portal.html)	MAPKAEKKPAEKKPVAEKAPAEKRPKAEKKISKDGGGVEKKKRKLKKNVETYKIYIFKVLKQVHPDIGISSKAMGIMNSFINDIFEKLAQEASRLARYNKKPTITSREIQTAVRLVLPGELAKHAVSEGTKAVTKFTSS	---------------------------------------------------------------------------------------------------------------MA------------------------------------------------------------------------------------------------------------------------P-------K----------------------------------------------------------A--------------------------------EKK--------------------------------------------P------------------…	ATGGCGCCGAAAGCCGAGAAGAAGCCAGCGGAGAAAAAGCCGGTAGCCGAGAAAGCCCCAGCCGAGAAGAGGCCGAAAGCCGAGAAGAAGATCTCGAAAGATGGCGGCGGCGTCGAGAAAAAGAAGAGGAAGTTGAAGAAGAATGTGGAGACGTACAAGATCTACATTTTCAAGGTCCTGAAGCAGGTTCATCCCGATATCGGTATCTCCAGCAAGGCCATGGGCATCATGAACAGTTTCATCAACGATATCTTCGAGAAATTAGCCCAGGAGGCGTCTCGTCTCGCTAGGTACAACAAGAAGCCGACGATCACGTCGAGGGAGATCCAGACCGCCGTGAGATTGGTCTTGCCCGGTGAATTGGCCAAGCACGCCGTGTCGGAGGGGACCAAGGCCGTT…
Ccl29263	Ciclev10029263m.g Org_Cclementina peptide: Ciclev10029263m (1 of 10) K11252 histone H2B (H2B) (PAC:20813654)	Citrus clementina	Eudicot	Phytozome (https://phytozome.jgi.doe.gov/pz/portal.html)	MAPKAEKKPAEKKPAEEKKTSVAEKAPAEKKPKAGKKLPKEAASGDKKKKRAKKSIETYKIYIFKVLKQVHPDIGISSKAMGIMNSFINDIFEKLAQEASRLARYNKKPTITSREIQTAVRLVLPGELAKHAVSEGTKAVTKFTSS	---------------------------------------------------------------------------------------------------------------MA------------------------------------------------------------------------------------------------------------------------P-------K----------------------------------------------------------A--------------------------------EKK--------------------------------------------P------------------…	ATGCCAAGTCAGCGATCCGCAACACAAACTAGCACACTTTCTGACTCCAACAACCTCCACCGTCGATTCGATTATTTTCCCATTACCCCATCAACGGTTCACGCACTCCACGTCATCAATCCGCCTTTACTCTTATCGTTTCGAAGTAAAAGGAAAAGAAAATATCTACAAGCCTTGCCTTTCTCTCTCTCTACCAAACCGAAATTAATGGCACCAAAGGCGGAGAAGAAGCCGGCTGAGAAGAAGCCAGCGGAGGAGAAGAAGACATCGGTGGCCGAGAAGGCGCCGGCAGAGAAGAAGCCGAAGGCCGGCAAGAAGCTTCCCAAAGAAGCCGCCTCTGGCGACAAGAAGAAGAAGCGCGCGAAGAAGAGCATCGAGACGTACAAGATTTACATCTTC…
Ccl29539	Ciclev10029539m.g Org_Cclementina peptide: Ciclev10029539m (1 of 10) K11252 histone H2B (H2B) (PAC:20813026)	Citrus clementina	Eudicot	Phytozome (https://phytozome.jgi.doe.gov/pz/portal.html)	MAPKAEKKPAEEKKTPVAEKAPAEKKPKAGKKLPKEAAAGDKKKKRTKKSIETYKIYIFKVLKQVHPDIGISSKAMGIMNSFINDIFEKLAQESSRLARYNKKPTITSREIQTAVRLVLPGELAKHAVSEGTKAVTKFTSS	---------------------------------------------------------------------------------------------------------------MA------------------------------------------------------------------------------------------------------------------------P-------K-------------------------------------------------------------------------------------------------------------------------------------------------------------…	ATGGCACCAAAGGCGGAGAAGAAGCCAGCGGAGGAGAAGAAGACACCGGTAGCGGAGAAGGCGCCTGCCGAGAAGAAGCCGAAGGCCGGGAAGAAACTTCCGAAGGAAGCCGCAGCGGGTGACAAGAAGAAGAAGCGCACGAAGAAGAGCATTGAGACGTACAAGATCTACATATTCAAAGTCCTGAAGCAAGTCCATCCAGATATCGGAATCTCGAGCAAGGCTATGGGAATTATGAACAGTTTCATCAACGATATTTTCGAGAAGCTTGCTCAGGAATCTTCCAGGCTGGCAAGGTACAACAAGAAGCCGACGATAACTTCTCGTGAAATCCAGACCGCTGTGAGACTTGTGCTTCCTGGTGAGCTGGCTAAGCACGCCGTTTCTGAGGGTACCAAG…
Ccl29880	Ciclev10029880m.g Org_Cclementina peptide: Ciclev10029880m (1 of 10) K11252 histone H2B (H2B) (PAC:20814858)	Citrus clementina	Eudicot	Phytozome (https://phytozome.jgi.doe.gov/pz/portal.html)	MPPRRSARVVLTKKVVTETVEVSVVNEKKKGKQEIAIHSEETLPSKTITVEDKEEGKRTTVEVPIEEPEPPTEPEAEPSSSVAAEAATPAKKEEKKTSIETSPEPEHDVAASAEQEEPPEQSKNKEKEKPNEAQKTAQQEARAAHEKPGSKKRKRRKRNEGTGEEYKTYVFRVLKQVHPGMAISSKAMTVINNLMNDMFERIAGEAATLSKHCHRTTMSSREIQGAVKLVLPGELGKHAVAEGTKAVTNYTSYDAKRSKA	---------------------------------------------------------------------------------------------------------------MP------------------------------------------------------------------------------------------------------------------------P-------RRS--------------------------------------------------------AR--------------------------VVL--TKKVVT-ETVEV---SVVNE-KKKGKQEIAIH-----SEETL-----P------------------…	ATGCCTCCAAGGCGTTCCGCAAGAGTTGTCCTGACCAAGAAAGTTGTCACAGAAACCGTTGAGGTTTCTGTAGTTAACGAGAAGAAGAAAGGAAAGCAAGAAATTGCTATTCATTCTGAAGAAACACTGCCTTCGAAGACCATTACCGTTGAAGACAAAGAAGAAGGGAAACGCACTACAGTTGAAGTTCCAATAGAAGAGCCTGAGCCTCCGACCGAGCCAGAGGCCGAGCCTTCGAGTTCTGTGGCAGCAGAAGCGGCAACACCAGCAAAGAAAGAAGAAAAAAAGACATCCATTGAGACTTCCCCAGAGCCAGAACATGATGTTGCTGCTTCCGCGGAACAAGAAGAACCTCCAGAACAATCGAAAAATAAAGAGAAAGAGAAGCCCAACGAAGCT…
Cpa16323	evm.TU.supercontig_163.23 Org_Cpapaya peptide: evm.model.supercontig_163.23 (1 of 6) K11252 histone H2B (H2B) (PAC:16410304)	Carica papaya	Eudicot	Phytozome (https://phytozome.jgi.doe.gov/pz/portal.html)	MAPKADKKPAEKKPVAEKAPAAAEKRPKAEKKISKESGEKKKKRVKKNSETYKIYIFKVLKQVHPDIGISSKAMGIMNSFINDIFEKLAQEASRLARYNKKPTITSREIQTAVRLVLPGELAKHAVSEGTKAVTKFTSS	---------------------------------------------------------------------------------------------------------------MA------------------------------------------------------------------------------------------------------------------------P-------K----------------------------------------------------------A--------------------------------DKK--------------------------------------------P------------------…	ATGGCGCCCAAGGCAGACAAGAAGCCTGCTGAGAAAAAGCCAGTTGCCGAGAAGGCTCCGGCAGCGGCTGAGAAGAGACCTAAGGCCGAGAAGAAGATATCCAAAGAAAGCGGTGAGAAGAAGAAGAAGAGGGTCAAGAAGAACAGCGAGACTTACAAGATTTATATATTCAAGGTGTTGAAGCAGGTGCATCCGGATATCGGGATCTCTAGCAAAGCAATGGGGATAATGAACAGCTTCATCAATGATATATTTGAGAAATTGGCTCAGGAGGCCTCTCGTCTTGCTAGGTATAATAAGAAGCCTACCATTACATCTAGGGAAATCCAGACTGCGGTCAGGCTGGTATTGCCCGGTGAATTAGCCAAACATGCCGTTTCTGAAGGGACGAAGGCGGTT…
Cpa19016	evm.TU.supercontig_190.16 Org_Cpapaya peptide: evm.model.supercontig_190.16 (1 of 6) K11252 histone H2B (H2B) (PAC:16412122)	Carica papaya	Eudicot	Phytozome (https://phytozome.jgi.doe.gov/pz/portal.html)	MAPKAEKKPAEKKPASEKPTEEKKAVAEKAPAEKKPKAGKKLPKEAGASGDKKKKRTKKSTETYKIYIFKVLKQVHPDIGISSKAMGIMNSFINDIFEKLAQEASRLARYNKKPTITSREIQTAVRLVLPGELAKHAVSEGTKAVTKFTSS	---------------------------------------------------------------------------------------------------------------MA------------------------------------------------------------------------------------------------------------------------P-------K----------------------------------------------------------A--------------------------------EKK--------------------------------------------P------------------…	ATGGCTCCCAAGGCAGAAAAGAAGCCCGCGGAAAAGAAGCCTGCCTCCGAGAAGCCAACAGAGGAGAAGAAGGCGGTGGCTGAGAAAGCTCCGGCGGAGAAGAAGCCAAAGGCCGGCAAGAAGCTTCCAAAAGAAGCCGGCGCCAGCGGTGATAAGAAGAAGAAGAGGACCAAGAAGAGCACTGAGACCTACAAGATCTACATCTTTAAGGTCCTCAAGCAGGTGCACCCTGACATCGGAATCTCGAGCAAGGCTATGGGAATCATGAACAGTTTCATCAACGATATATTCGAGAAGCTTGCTCAGGAAGCCTCAAGACTCGCGAGGTACAACAAGAAGCCGACTATCACATCTAGGGAAATTCAGACCGCTGTAAGACTTGTACTTCCCGGAGAGTTA…
Cpa19017	evm.TU.supercontig_190.17 Org_Cpapaya peptide: evm.model.supercontig_190.17 (1 of 6) K11252 histone H2B (H2B) (PAC:16412123)	Carica papaya	Eudicot	Phytozome (https://phytozome.jgi.doe.gov/pz/portal.html)	MAKAEKKPAEKKPAEEKKSVAEKAPSEKMPKAGKKLPKEAGAGGDKKKKRMKKSSETYKIYIFKVLKQVHPDIGISSKAMGIMNSFINDIFEKLAQESSRLARYNKKPTVTSREIQTAVKLVLPGELAKHAVSEGTKAVTKFTSS	---------------------------------------------------------------------------------------------------------------MA------------------------------------------------------------------------------------------------------------------------K-------A-------------------------------------------------------------------------------------------EKK--------------------------------------------P------------------…	ATGGCAAAAGCAGAAAAGAAGCCCGCCGAGAAGAAGCCAGCGGAGGAGAAGAAGTCCGTCGCCGAGAAAGCTCCTTCGGAGAAGATGCCAAAAGCCGGCAAGAAGCTTCCTAAGGAAGCCGGTGCTGGTGGCGACAAGAAGAAGAAGAGAATGAAGAAGAGCAGTGAGACGTACAAGATTTACATCTTCAAGGTCCTCAAGCAGGTGCATCCAGACATCGGGATCTCTAGCAAGGCTATGGGAATCATGAACAGCTTCATCAACGACATATTTGAGAAGCTTGCTCAGGAATCCTCCAGGCTCGCGAGGTACAATAAGAAGCCGACCGTCACTTCTCGAGAAATCCAGACTGCTGTTAAGCTTGTGCTGCCCGGCGAGTTAGCTAAGCACGCGGTCTCT…
Cpa19025	evm.TU.supercontig_190.25 Org_Cpapaya peptide: evm.model.supercontig_190.25 (1 of 6) K11252 histone H2B (H2B) (PAC:16412132)	Carica papaya	Eudicot	Phytozome (https://phytozome.jgi.doe.gov/pz/portal.html)	MAPKAAEKKPAEKKPAEEKKAVAEKAPAEKKPKAGKKLPKDAGAPADKKKKRVKKSTETYKIYIFKVLKQVHPDIGISSKAMGIMNSFINDIFEKLAQEASRLARYNKKPTITSREIQTAVRLVLPGELAKHAVSEGTKAVTKFTSS	---------------------------------------------------------------------------------------------------------------MA------------------------------------------------------------------------------------------------------------------------P-------KA---------------------------------------------------------A--------------------------------EKK--------------------------------------------P------------------…	ATGGCACCGAAGGCAGCAGAAAAGAAGCCAGCAGAGAAGAAACCAGCGGAGGAGAAGAAGGCCGTGGCTGAGAAAGCTCCGGCGGAGAAGAAGCCGAAGGCCGGCAAGAAGTTGCCAAAGGACGCCGGTGCCCCCGCTGACAAGAAGAAGAAGAGAGTCAAGAAGAGCACAGAGACTTACAAGATCTACATCTTCAAGGTTCTCAAGCAGGTCCATCCTGATATCGGGATCTCCAGTAAGGCCATGGGAATCATGAACAGCTTCATCAACGACATCTTCGAAAAGCTTGCACAGGAAGCCTCCAGACTCGCAAGGTACAACAAGAAGCCGACGATCACTTCTCGGGAGATCCAGACCGCAGTCAGGCTTGTCCTTCCCGGAGAACTCGCCAAGCACGCC…
Cpa3062	evm.TU.supercontig_30.62 Org_Cpapaya peptide: evm.model.supercontig_30.62 (1 of 6) K11252 histone H2B (H2B) (PAC:16417013)	Carica papaya	Eudicot	Phytozome (https://phytozome.jgi.doe.gov/pz/portal.html)	MAPKRSTRLLALKTTQKIIEKVEVSVVPSSGREQEITDVAVQKSPVKVIPVEEKSRKTVRIPVEETPSLKTIPVKTPEKEQETIDDQEPVTTSEEVAADNEQEQEKEEETDQTQEGITSSEPAGTTKEEKVEKRPSRRGRPRRRRKKKKGSDEGNYKGYKRYVFKVLKQVHPELAISSKAMVIINGFMNDMFERLADEAANLSRYSHKATLSSKEIQGAVRLVLPGELSKHATAEGSKAVTNYMSFPLHNS	---------------------------------------------------------------------------------------------------------------MA------------------------------------------------------------------------------------------------------------------------P-------KRS------------------------------------------TRLL----------A----------------------------LK-TTQKIIE-K-VEV---SVV-----------------------------PS-----------------…	ATGGCGCCAAAGCGTTCAACGAGGCTTTTGGCTTTGAAAACCACCCAGAAAATCATAGAGAAAGTGGAAGTCTCGGTTGTTCCATCCTCCGGACGAGAACAGGAGATAACTGACGTCGCTGTACAGAAATCACCAGTCAAAGTCATCCCCGTCGAAGAAAAATCACGTAAAACAGTTCGGATTCCTGTCGAAGAAACACCAAGTTTAAAAACCATTCCAGTAAAAACACCGGAGAAGGAGCAGGAGACCATTGATGATCAAGAACCCGTTACCACTTCTGAGGAAGTAGCAGCAGATAATGAGCAGGAACAAGAAAAGGAAGAAGAAACAGATCAGACCCAAGAAGGGATAACTAGTAGTGAACCAGCTGGAACAACGAAAGAAGAGAAAGTTGAAAAG…
Cre12g5045	Cre12.g504550 Org_Creinhardtii peptide: Cre12.g504550.t1.2 Histone H2B (PAC:30792324)	Chlamydomonas reinhardtii	Chlorophyte	Phytozome (https://phytozome.jgi.doe.gov/pz/portal.html)	MAPKKDEKPATQEAAAEAPAKAEAKPKAEKAAKKAKEPSKKAAKEPKGDGEKKDKKKKKSAVETYKLYIYKVLKQVHPDTGISSKAMSIMNSFINDIFEKVATEASKLSRYNKKPTVTSREIQTAVRLVLPGELAKHAVSEGTKAVTKFTSG	---------------------------------------------------------------------------------------------------------------MA------------------------------------------------------------------------------------------------------------------------P-------K------------------------------------------------------------------------------------------KDEK--------------------------------------------PA-----------------…	ATGGCCCCCAAGAAGGACGAGAAGCCCGCGACTCAGGAGGCTGCCGCTGAGGCCCCTGCTAAGGCCGAGGCCAAGCCCAAGGCCGAGAAGGCCGCCAAGAAGGCCAAGGAGCCCTCCAAGAAGGCTGCCAAGGAGCCCAAGGGCGACGGCGAGAAGAAGGACAAGAAGAAGAAGAAGAGCGCCGTGGAGACCTACAAGCTGTACATCTACAAGGTGCTCAAGCAGGTGCACCCCGACACTGGCATCAGCAGCAAGGCCATGTCCATCATGAACAGCTTCATCAACGACATCTTCGAGAAGGTGGCCACTGAGGCCTCCAAGCTGAGCCGCTACAACAAGAAGCCCACCGTCACCTCCCGCGAGATCCAGACCGCCGTGCGCCTGGTGCTGCCCGGCGAG…
Cre12g5047	Cre12.g504700 Org_Creinhardtii peptide: Cre12.g504700.t1.2 Histone H2B (PAC:30793271)	Chlamydomonas reinhardtii	Chlorophyte	Phytozome (https://phytozome.jgi.doe.gov/pz/portal.html)	MAPKKDEKPATQEAAAEAPAKAEAKPKAEKAAKKAKKEPSKKAAKEPKGDGEKKDKKKKKSAVETYKLYIYKVLKQVHPDTGISSKAMSIMNSFINDIFEKVATEASKLSRYNKKPTVTSREIQTAVRLVLPGELAKHAVSEGTKAVTKFTSG	---------------------------------------------------------------------------------------------------------------MA------------------------------------------------------------------------------------------------------------------------P-------K------------------------------------------------------------------------------------------KDEK--------------------------------------------PA-----------------…	ATGGCCCCCAAGAAGGACGAGAAGCCCGCGACTCAGGAGGCTGCCGCTGAGGCCCCTGCTAAGGCCGAGGCCAAGCCCAAGGCCGAGAAGGCCGCCAAGAAGGCCAAGAAGGAGCCCTCCAAGAAGGCTGCCAAGGAGCCCAAGGGCGACGGCGAGAAGAAGGACAAGAAGAAGAAGAAGAGCGCCGTGGAGACCTACAAGCTGTACATCTACAAGGTGCTCAAGCAGGTGCACCCCGACACTGGCATCAGCAGCAAGGCCATGTCCATCATGAACAGCTTCATCAACGACATCTTCGAGAAGGTGGCCACCGAGGCCTCCAAGCTGAGCCGCTACAACAAGAAGCCCACCGTCACCTCCCGCGAGATCCAGACCGCCGTGCGCCTGGTGCTGCCCGGC…
Cre12g5056	Cre12.g505600 Org_Creinhardtii peptide: Cre12.g505600.t1.2 Histone H2B (PAC:30792301)	Chlamydomonas reinhardtii	Chlorophyte	Phytozome (https://phytozome.jgi.doe.gov/pz/portal.html)	MAPKKDEKPATQEAAAEAPAKAEAKPKAEKAAKKAKKEPSKKAAKEPKGDGEKKDKKKKKSAVETYKLYIYKVLKQVHPDTGISSKAMSIMNSFINDIFEKVATEASKLSRYNKKPTVTSREIQTAVRLVLPGELAKHAVSEGTKAVTKFTSG	---------------------------------------------------------------------------------------------------------------MA------------------------------------------------------------------------------------------------------------------------P-------K------------------------------------------------------------------------------------------KDEK--------------------------------------------PA-----------------…	ATGGCCCCCAAGAAGGACGAGAAGCCCGCGACTCAGGAGGCTGCCGCTGAGGCCCCTGCCAAGGCCGAGGCCAAGCCCAAGGCCGAGAAGGCCGCCAAGAAGGCGAAGAAGGAGCCTTCCAAGAAAGCTGCCAAGGAGCCCAAGGGCGACGGCGAGAAGAAGGACAAGAAGAAGAAGAAGAGCGCCGTGGAGACCTATAAGCTGTACATCTACAAGGTGCTCAAGCAGGTGCACCCCGACACTGGCATCAGCAGCAAGGCCATGTCCATCATGAACAGCTTCATCAACGACATCTTCGAGAAGGTGGCCACTGAGGCCTCCAAGCTGAGCCGCTACAACAAGAAGCCCACCGTCACCTCCCGCGAGATCCAGACCGCCGTGCGCCTGGTGCTGCCCGGC…
Cre12g5062	Cre12.g506200 Org_Creinhardtii peptide: Cre12.g506200.t1.2 (1 of 27) K11252 histone H2B (H2B) (PAC:30793175)	Chlamydomonas reinhardtii	Chlorophyte	Phytozome (https://phytozome.jgi.doe.gov/pz/portal.html)	MAPKKDEKPATQEAAAEAPAKAEAKPKAEKAAKKAKKEPSKKAAKEPKGDGEKKDKKKKKSAVETYKLYIYKVLKQVHPDTGISSKAMSIMNSFINDIFEKVATEASKLSRYNKKPTVTSREIQTAVRLVLPGELAKHAVSEGTKAVTKFTSG	---------------------------------------------------------------------------------------------------------------MA------------------------------------------------------------------------------------------------------------------------P-------K------------------------------------------------------------------------------------------KDEK--------------------------------------------PA-----------------…	ATGGCTCCCAAGAAGGACGAGAAGCCCGCGACTCAGGAGGCTGCCGCTGAGGCCCCTGCCAAGGCCGAGGCCAAGCCCAAGGCCGAGAAGGCCGCCAAGAAGGCCAAGAAGGAGCCCTCCAAGAAGGCTGCCAAGGAGCCCAAGGGCGATGGCGAGAAGAAGGACAAGAAGAAGAAGAAGAGCGCCGTGGAGACCTACAAGCTGTACATCTACAAGGTGCTCAAGCAGGTGCACCCCGACACTGGCATCAGCAGCAAGGCCATGTCCATCATGAACAGCTTCATCAACGACATCTTTGAGAAGGTGGCCACCGAGGCCTCCAAGCTGAGCCGCTACAACAAGAAGCCCACCGTGACCTCCCGCGAGATCCAGACCGCTGTGCGCCTGGTGCTGCCCGGC…
Cre13g5700	Cre13.g570050 Org_Creinhardtii peptide: Cre13.g570050.t1.2 Histone H2B (PAC:30784307)	Chlamydomonas reinhardtii	Chlorophyte	Phytozome (https://phytozome.jgi.doe.gov/pz/portal.html)	MAPKKDEKPATRAATQEAGAEATAKAEAKPKAEKAAKKAKKEPAKKAAKEPKGDGEKKDKKKKSAVETYKLYIYKVLKQVHPDTGISSKAMSIMNSFINDIFEKVATEASKLSRYNKKPTVTSREIQTAVRLVLPGELAKHAVSEGTKAVTKFTSG	---------------------------------------------------------------------------------------------------------------MA------------------------------------------------------------------------------------------------------------------------P-------K------------------------------------------------------------------------------------------KDEK--------------------------------------------PAT----------------…	ATGGCTCCCAAGAAGGACGAGAAGCCCGCGACCCGTGCCGCGACCCAGGAGGCGGGCGCCGAGGCCACTGCAAAGGCTGAGGCCAAGCCCAAGGCCGAGAAGGCCGCGAAGAAGGCCAAGAAGGAGCCTGCCAAGAAGGCCGCCAAGGAGCCCAAGGGCGATGGCGAGAAGAAGGACAAGAAGAAGAAGAGCGCCGTGGAGACCTACAAGCTGTACATATACAAGGTGCTCAAGCAGGTGCACCCCGACACCGGCATCAGCAGCAAGGCCATGTCCATCATGAACAGCTTCATCAACGACATCTTTGAGAAGGTGGCCACCGAGGCCTCCAAGCTGAGCCGCTACAACAAGAAGCCCACCGTGACCTCTCGCGAGATCCAGACCGCCGTGCGCCTGGTG…
Cre13g5907	Cre13.g590750 Org_Creinhardtii peptide: Cre13.g590750.t1.2 Histone H2B (PAC:30783880)	Chlamydomonas reinhardtii	Chlorophyte	Phytozome (https://phytozome.jgi.doe.gov/pz/portal.html)	MAPKKDEKKDAAAPEAAEPKAEKESKPKADKAAKKAKKAPAKKAAKEGGDGEKGDKKKGKKKSSVETYKLYIYKVLKQVHPDTGISSKAMSIMNSFINDIFEKVATEASKLSRYNKKPTVTSREIQTAVRLVLPGELAKHAVSEGTKAVTKFTSG	---------------------------------------------------------------------------------------------------------------MA------------------------------------------------------------------------------------------------------------------------P-------K------------------------------------------------------------------------------------------KDEK--------------------------------------------KD-----------------…	ATGGCCCCTAAGAAGGACGAGAAGAAGGACGCGGCCGCTCCCGAGGCTGCTGAGCCAAAGGCGGAGAAGGAGTCCAAGCCCAAGGCGGACAAGGCCGCCAAGAAGGCCAAGAAGGCGCCCGCTAAGAAGGCTGCCAAGGAGGGCGGCGACGGCGAGAAGGGCGACAAGAAGAAGGGCAAGAAGAAATCGTCGGTCGAGACCTACAAGCTCTACATCTACAAGGTGCTCAAGCAGGTGCACCCCGACACCGGCATCAGCAGCAAGGCCATGTCAATTATGAACAGCTTCATCAACGACATCTTCGAGAAGGTGGCCACCGAGGCCTCCAAGCTCAGCCGCTACAACAAGAAGCCGACGGTCACCTCCCGCGAGATCCAGACCGCGGTGCGCCTGGTGCTG…
Cre13g5912	Cre13.g591200 Org_Creinhardtii peptide: Cre13.g591200.t1.2 Histone H2B (PAC:30784473)	Chlamydomonas reinhardtii	Chlorophyte	Phytozome (https://phytozome.jgi.doe.gov/pz/portal.html)	MAPKKDEKKDAAAPEAAEPKAEKESKPKADKAAKKAKKSPAKKAAKEGGDGEKGDKKKGKKKSSVETYKLYIYKVLKQVHPDTGISSKAMSIMNSFINDIFEKVATEASKLSRYNKKPTVTSREIQTAVRLVLPGELAKHAVSEGTKAVTKFTSG	---------------------------------------------------------------------------------------------------------------MA------------------------------------------------------------------------------------------------------------------------P-------K------------------------------------------------------------------------------------------KDEK--------------------------------------------KD-----------------…	ATGGCCCCTAAGAAGGACGAGAAGAAGGACGCGGCCGCTCCCGAGGCTGCTGAGCCGAAGGCGGAGAAGGAGTCCAAGCCCAAGGCGGACAAGGCCGCCAAGAAGGCCAAGAAGTCGCCCGCTAAGAAGGCTGCCAAGGAGGGCGGCGACGGCGAGAAGGGCGACAAGAAGAAGGGCAAGAAGAAATCGTCGGTCGAGACCTACAAGCTCTACATCTACAAGGTGCTCAAGCAGGTGCACCCCGACACCGGCATCAGCAGCAAGGCCATGTCGATTATGAACAGCTTCATCAACGACATATTCGAGAAGGTGGCCACCGAGGCCTCCAAGCTCAGCCGCTACAACAAGAAGCCCACGGTCACCTCCCGCGAGATCCAGACCGCGGTGCGCCTGGTGCTG…
Cre17g7086	Cre17.g708600 Org_Creinhardtii peptide: Cre17.g708600.t1.2 Histone H2B (PAC:30782289)	Chlamydomonas reinhardtii	Chlorophyte	Phytozome (https://phytozome.jgi.doe.gov/pz/portal.html)	MAPKKDEKSATQEAGAEAPAKAEAKPKAEKAAKKAKKEPSKKAAKEPKGDGEKKDKKKKKSAVETYKLYIYKVLKQVHPDTGISSKAMSIMNSFINDIFEKVATEASKLSRYNKKPTVTSREIQTAVRLVLPGELAKHAVSEGTKAVTKFTSG	---------------------------------------------------------------------------------------------------------------MA------------------------------------------------------------------------------------------------------------------------P-------K------------------------------------------------------------------------------------------KDEK--------------------------------------------SA-----------------…	ATGGCCCCCAAGAAGGACGAGAAATCCGCGACTCAGGAGGCCGGCGCCGAGGCCCCTGCCAAGGCCGAGGCCAAGCCTAAGGCCGAGAAGGCCGCCAAGAAGGCCAAGAAGGAGCCCTCCAAGAAGGCTGCCAAGGAGCCCAAGGGCGACGGCGAGAAGAAGGATAAGAAGAAGAAGAAGAGCGCCGTGGAGACCTACAAACTGTACATCTACAAGGTGCTCAAGCAGGTGCACCCTGACACCGGCATCAGCAGCAAGGCCATGTCTATCATGAACAGCTTCATCAACGACATCTTTGAGAAGGTTGCCACCGAGGCATCCAAGCTGAGCCGCTACAACAAGAAGCCTACCGTGACCTCCCGCGAGATCCAGACCGCCGTGCGCCTGGTGCTGCCCGGC…
Cre17g7091	Cre17.g709150 Org_Creinhardtii peptide: Cre17.g709150.t1.2 Histone H2B (PAC:30782749)	Chlamydomonas reinhardtii	Chlorophyte	Phytozome (https://phytozome.jgi.doe.gov/pz/portal.html)	MAPKKDEKPATAEAGAEAPAKAEAKPKAEKAGKKAKKEPAKKAAKEPKGDGEKKDKKKKKSAVETYKLYIYKVLKQVHPDTGISSKAMSIMNSFINDIFEKVATEASKLSRYNKKPTVTSREIQTAVRLVLPGELAKHAVSEGTKAVTKFTSG	---------------------------------------------------------------------------------------------------------------MA------------------------------------------------------------------------------------------------------------------------P-------K------------------------------------------------------------------------------------------KDEK--------------------------------------------PA-----------------…	ATGGCCCCCAAGAAGGACGAGAAGCCCGCGACCGCCGAGGCTGGCGCCGAGGCCCCTGCCAAGGCTGAGGCCAAGCCCAAGGCCGAGAAGGCCGGCAAGAAGGCCAAGAAGGAGCCTGCCAAGAAGGCCGCCAAGGAGCCCAAGGGCGACGGCGAGAAGAAGGATAAGAAGAAGAAGAAGAGCGCCGTGGAGACCTACAAGCTGTACATCTACAAGGTGCTCAAGCAGGTGCACCCCGACACCGGCATCAGCAGCAAGGCCATGTCCATCATGAACAGCTTCATCAACGACATCTTTGAGAAGGTGGCCACTGAGGCCTCCAAGCTGAGCCGCTACAACAAGAAGCCCACCGTGACCTCCCGCGAGATCCAGACCGCGGTGCGCCTGGTGCTGCCCGGC…
Cre17g7104	Cre17.g710450 Org_Creinhardtii peptide: Cre17.g710450.t1.2 Histone H2B (PAC:30782433)	Chlamydomonas reinhardtii	Chlorophyte	Phytozome (https://phytozome.jgi.doe.gov/pz/portal.html)	MAPKKDEKPATAEAGAEAPAKADAKPKAEKAAKKAKKEPSKKAAKEPKGDGEKKDKKKKKSAVETYKLYIYKVLKQVHPDTGISSKAMSIMNSFINDIFEKVATEASKLSRYNKKPTVTSREIQTAVRLVLPGELAKHAVSEGTKAVTKFTSG	---------------------------------------------------------------------------------------------------------------MA------------------------------------------------------------------------------------------------------------------------P-------K------------------------------------------------------------------------------------------KDEK--------------------------------------------PA-----------------…	ATGGCCCCCAAGAAGGACGAGAAGCCTGCGACCGCAGAGGCCGGCGCCGAGGCCCCTGCCAAGGCCGATGCCAAGCCCAAGGCCGAGAAGGCCGCCAAGAAGGCCAAGAAGGAGCCCTCCAAGAAGGCTGCCAAGGAGCCCAAGGGCGATGGCGAGAAGAAGGACAAGAAGAAGAAGAAGAGCGCCGTGGAGACCTACAAGCTGTACATCTACAAGGTGCTCAAGCAGGTGCACCCCGACACCGGCATCAGCAGCAAGGCCATGTCTATCATGAACAGCTTCATCAACGACATCTTTGAGAAGGTGGCCACCGAGGCCTCCAAGCTGAGCCGCTACAACAAGAAGCCCACCGTGACCTCCCGCGAGATCCAGACCGCCGTGCGCCTGGTGCTGCCCGGC…
Cre17g7117	Cre17.g711750 Org_Creinhardtii peptide: Cre17.g711750.t1.2 Histone H2B (PAC:30781954)	Chlamydomonas reinhardtii	Chlorophyte	Phytozome (https://phytozome.jgi.doe.gov/pz/portal.html)	MAPKKDEKPPTQEAGAEAPAKAEAKPKAEKAAKKAKKEPSKKAAKEPKGDGEKKDKKKKKSAVETYKLYIYKVLKQVHPDTGISSKAMSIMNSFINDIFEKVATEASKLSRYNKKPTVTSREIQTAVRLVLPGELAKHAVSEGTKAVTKFTSG	---------------------------------------------------------------------------------------------------------------MA------------------------------------------------------------------------------------------------------------------------P-------K------------------------------------------------------------------------------------------KDEK--------------------------------------------PP-----------------…	ATGGCCCCCAAGAAGGACGAGAAGCCCCCGACTCAGGAGGCCGGCGCCGAGGCCCCTGCCAAGGCCGAGGCCAAGCCCAAGGCCGAGAAGGCCGCCAAGAAGGCCAAGAAGGAGCCCTCCAAGAAGGCTGCCAAGGAGCCCAAGGGCGATGGCGAGAAGAAGGACAAGAAGAAGAAGAAGAGCGCCGTGGAGACCTACAAGCTGTACATCTACAAGGTGCTCAAGCAGGTGCACCCCGACACCGGCATCAGCAGCAAGGCCATGTCTATCATGAACAGCTTCATCAACGACATCTTTGAGAAGGTGGCCACCGAGGCCTCCAAGCTGAGCCGCTACAACAAGAAGCCCACCGTGACCTCCCGTGAGATCCAGACCGCCGTGCGCCTGGTGCTGCCTGGC…
Cre17g7134	Cre17.g713450 Org_Creinhardtii peptide: Cre17.g713450.t1.2 (1 of 27) K11252 histone H2B (H2B) (PAC:30782606)	Chlamydomonas reinhardtii	Chlorophyte	Phytozome (https://phytozome.jgi.doe.gov/pz/portal.html)	MAPKKDEKPATQEAGAEAPAKAEAKPKAEKAAKKAKKEPSKKAAKEPKGDGEKKDKKKKKSAVETYKLYIYKVLKQVHPDTGISSKAMSIMNSFINDIFEKVATEASKLSRYNKKPTVTSREIQTAVRLVLPGELAKHAVSEGTKAVTKFTSG	---------------------------------------------------------------------------------------------------------------MA------------------------------------------------------------------------------------------------------------------------P-------K------------------------------------------------------------------------------------------KDEK--------------------------------------------PA-----------------…	ATGGCCCCCAAGAAGGACGAGAAGCCCGCGACTCAGGAGGCCGGCGCCGAGGCCCCTGCCAAGGCCGAGGCCAAGCCCAAGGCCGAGAAGGCCGCCAAGAAGGCCAAGAAGGAGCCCTCCAAGAAGGCTGCCAAGGAGCCCAAGGGCGACGGCGAGAAGAAGGACAAGAAGAAGAAGAAGAGCGCCGTGGAGACCTACAAGCTGTACATCTACAAGGTGCTCAAGCAGGTGCACCCCGACACCGGCATCAGCAGCAAGGCCATGTCTATCATGAACAGCTTCATCAACGACATCTTTGAGAAGGTGGCCACCGAGGCCTCTAAGCTGAGCCGCTACAACAAGAAGCCCACCGTGACCTCCCGCGAGATCCAGACCGCCGTGCGCCTGGTGCTGCCTGGC…
Cre17g7140	Cre17.g714050 Org_Creinhardtii peptide: Cre17.g714050.t1.2 Histone H2B (PAC:30782614)	Chlamydomonas reinhardtii	Chlorophyte	Phytozome (https://phytozome.jgi.doe.gov/pz/portal.html)	MAPKKDEKPATQEAGAEAPAKAEAKPKAEKAAKKAKKEPSKKAAKEPKGDGAKKDKKKKKSAVETYKLYIYKVLKQVHPDTGISSKAMSIMNSFINDIFEKVATEASKLSRYNKKPTVTSREIQTAVRLVLPGELAKHAVSEGTKAVTKFTSG	---------------------------------------------------------------------------------------------------------------MA------------------------------------------------------------------------------------------------------------------------P-------K------------------------------------------------------------------------------------------KDEK--------------------------------------------PA-----------------…	ATGGCCCCCAAGAAGGACGAGAAGCCCGCGACTCAGGAGGCCGGCGCCGAGGCCCCTGCCAAGGCTGAGGCCAAGCCCAAGGCCGAGAAGGCCGCCAAGAAGGCCAAGAAGGAGCCCTCCAAGAAGGCTGCTAAGGAGCCCAAGGGCGATGGCGCGAAGAAGGACAAGAAGAAGAAGAAGAGCGCCGTGGAGACCTACAAGCTGTACATCTACAAGGTGCTCAAGCAGGTGCACCCCGACACCGGCATCAGCAGCAAGGCCATGTCCATCATGAACAGCTTCATCAACGATATCTTTGAGAAGGTGGCCACTGAGGCCTCCAAGCTGAGCCGCTACAACAAGAAGCCCACCGTGACCTCCCGTGAGATCCAGACCGCCGTGCGCCTGGTGCTGCCTGGC…
Cre17g7145	Cre17.g714550 Org_Creinhardtii peptide: Cre17.g714550.t1.2 Histone H2B (PAC:30782731)	Chlamydomonas reinhardtii	Chlorophyte	Phytozome (https://phytozome.jgi.doe.gov/pz/portal.html)	MAPKRDEKPATQEAGAEAPAKAEAKPKAEKAAKKAKKEPSKKAAKEPKGDGAKKDKKKKKSAVETYKLYIYKVLKQVHPDTGISSKAMSIMNSFINDIFEKVATEASKLSRYNKKPTVTSREIQTAVRLVLPGELAKHAVSEGTKAVTKFTSG	---------------------------------------------------------------------------------------------------------------MA------------------------------------------------------------------------------------------------------------------------P-------K------------------------------------------------------------------------------------------RDEK--------------------------------------------PA-----------------…	ATGGCCCCCAAGAGGGACGAGAAGCCCGCGACTCAGGAGGCCGGCGCCGAGGCCCCTGCCAAGGCCGAGGCCAAGCCTAAGGCCGAGAAGGCCGCCAAGAAGGCCAAGAAGGAGCCCTCCAAGAAGGCTGCCAAGGAGCCCAAGGGCGATGGCGCGAAGAAGGACAAGAAGAAGAAGAAGAGCGCCGTGGAGACCTACAAGCTGTACATCTACAAGGTGCTCAAGCAGGTGCACCCCGACACTGGCATCAGCAGCAAGGCCATGTCCATCATGAACAGCTTCATCAACGACATCTTTGAGAAGGTGGCCACCGAGGCCTCCAAACTGAGCCGCTACAACAAGAAGCCCACCGTTACCTCCCGCGAGATCCAGACCGCCGTGCGCCTGGTGTTGCCCGGC…
Cre1g06217	Cre01.g062172 Org_Creinhardtii peptide: Cre01.g062172.t1.1 Histone H2B variant (PAC:30789439)	Chlamydomonas reinhardtii	Chlorophyte	Phytozome (https://phytozome.jgi.doe.gov/pz/portal.html)	MAPKAAEKAPAKKTPAKTAEGSKKKKKLNKAETYKVYIYKVLKQVHPDTGISSKAMSIMNSFINDIFDKMANEAVRLAQYNKKPTLTSREIQTAVRLVLPGELAKHAVSEGTKAVTKFTST	---------------------------------------------------------------------------------------------------------------MA------------------------------------------------------------------------------------------------------------------------P-------K----------------------------------------------------------A--------------------------------------------------------------------------------------------------…	ATGGCTCCCAAGGCTGCTGAGAAGGCTCCGGCTAAGAAGACCCCCGCCAAGACCGCGGAGGGCTCCAAGAAGAAGAAGAAGCTGAACAAGGCTGAGACCTACAAGGTCTACATCTACAAGGTGCTGAAGCAGGTGCACCCTGATACCGGTATCTCCTCCAAGGCCATGTCTATCATGAACTCGTTCATCAACGATATCTTCGACAAGATGGCCAACGAGGCCGTGCGCCTGGCCCAGTACAACAAGAAGCCCACCCTGACCTCCCGCGAGATTCAGACCGCTGTCCGCCTGGTGCTGCCCGGTGAGCTGGCCAAGCACGCGGTGTCTGAGGGCACCAAGGCCGTGACCAAGTTCACCAGCACCTAA
Cre6g26480	Cre06.g264800 Org_Creinhardtii peptide: Cre06.g264800.t1.2 Histone H2B (PAC:30779004)	Chlamydomonas reinhardtii	Chlorophyte	Phytozome (https://phytozome.jgi.doe.gov/pz/portal.html)	MAPKKDEKPATAEAGAEAPAKAEAKPKAEKAAKKAKKEPSKKAAKEPKGEGEKKDKKKKKSAVETYKLYIYKVLKQVHPDTGISSKAMSIMNSFINDIFEKVATEASKLSRYNKKPTVTSREIQTAVRLVLPGELAKHAVSEGTKAVTKFTSG	---------------------------------------------------------------------------------------------------------------MA------------------------------------------------------------------------------------------------------------------------P-------K------------------------------------------------------------------------------------------KDEK--------------------------------------------PA-----------------…	ATGGCCCCCAAGAAGGACGAGAAGCCCGCGACCGCCGAGGCCGGCGCCGAGGCCCCTGCTAAGGCTGAGGCCAAGCCCAAGGCCGAGAAGGCCGCCAAGAAGGCCAAGAAGGAGCCCTCCAAGAAGGCTGCCAAGGAGCCCAAGGGCGAGGGCGAGAAGAAGGACAAGAAGAAGAAGAAGAGCGCTGTGGAGACCTACAAGCTGTACATCTACAAGGTGCTCAAGCAGGTGCACCCCGACACCGGCATCAGCAGCAAGGCCATGTCCATCATGAACAGCTTCATCAACGACATCTTTGAGAAGGTGGCCACCGAGGCCTCCAAGCTGAGCCGCTACAACAAGAAGCCCACCGTGACCTCCCGCGAGATCCAGACCGCCGTGCGCCTGGTGCTGCCCGGC…
Cre6g26490	Cre06.g264900 Org_Creinhardtii peptide: Cre06.g264900.t1.1 Histone H2B (PAC:30779615)	Chlamydomonas reinhardtii	Chlorophyte	Phytozome (https://phytozome.jgi.doe.gov/pz/portal.html)	MAPKKDEKPATAEAGAEAPAKADAKPKAEKAAKKAKKEPSKKAAKEPKGDGEKKDKKKKKSAVETYKLYIYKVLKQVHPDTGISSKAMSIMNSFINDIFEKVATEASKLSRYNKKPTVTSREIQTAVRLVLPGELAKHAVSEGTKAVTKFTSG	---------------------------------------------------------------------------------------------------------------MA------------------------------------------------------------------------------------------------------------------------P-------K------------------------------------------------------------------------------------------KDEK--------------------------------------------PA-----------------…	ATGGCCCCCAAGAAGGACGAGAAGCCCGCGACCGCCGAGGCCGGCGCCGAGGCCCCTGCCAAGGCTGACGCCAAACCTAAGGCCGAGAAGGCCGCCAAGAAGGCCAAGAAGGAGCCTTCCAAGAAGGCTGCTAAGGAGCCCAAGGGCGACGGCGAGAAGAAGGACAAGAAGAAGAAGAAGAGCGCCGTGGAGACCTACAAGCTGTACATCTACAAGGTGCTCAAGCAGGTGCACCCCGACACCGGCATCAGCAGCAAGGCCATGTCCATCATGAACAGCTTCATCAACGACATCTTTGAGAAGGTGGCCACCGAGGCCTCCAAGCTGAGCCGCTACAACAAGAAGCCCACCGTCACCTCCCGCGAGATCCAGACCGCCGTGCGCCTGGTGCTGCCCGGC…
Cre6g26540	Cre06.g265400 Org_Creinhardtii peptide: Cre06.g265400.t1.2 Histone H2B (PAC:30779197)	Chlamydomonas reinhardtii	Chlorophyte	Phytozome (https://phytozome.jgi.doe.gov/pz/portal.html)	MAPKKDEKPATAEAGAEAPAKAEAKPKAEKAAKKAKKEPSKKAAKEPKGDGEKKDKKKKKSAVETYKLYIYKVLKQVHPDTGISSKAMSIMNSFINDIFEKVATEASKLSRYNKKPTVTSREIQTAVRLVLPGELAKHAVSEGTKAVTKFTSG	---------------------------------------------------------------------------------------------------------------MA------------------------------------------------------------------------------------------------------------------------P-------K------------------------------------------------------------------------------------------KDEK--------------------------------------------PA-----------------…	ATGGCCCCCAAGAAGGACGAGAAGCCCGCGACCGCCGAGGCCGGCGCCGAGGCCCCTGCCAAGGCTGAGGCCAAGCCCAAGGCCGAGAAGGCCGCCAAGAAGGCCAAGAAGGAGCCCTCCAAGAAGGCTGCCAAGGAGCCCAAGGGCGACGGCGAGAAGAAGGACAAGAAGAAGAAGAAGAGCGCCGTGGAGACCTACAAGCTGTACATCTACAAGGTGCTCAAGCAGGTGCACCCCGACACCGGCATCAGCAGCAAGGCCATGTCCATCATGAACAGCTTCATCAACGACATCTTTGAGAAGGTGGCCACCGAGGCCTCCAAGCTGAGCCGGTACAACAAGAAGCCCACCGTGACCTCCCGCGAGATCCAGACCGCCGTGCGCCTGGTGCTGCCCGGC…
Cre6g26675	Cre06.g266750 Org_Creinhardtii peptide: Cre06.g266750.t1.2 (1 of 27) K11252 histone H2B (H2B) (PAC:30778405)	Chlamydomonas reinhardtii	Chlorophyte	Phytozome (https://phytozome.jgi.doe.gov/pz/portal.html)	MAPKKDEKPATAEAGAEAPAKAEAKPKAEKAAKKAKKEPSKKAAKEPKGDGEKKDKKKKKSAVETYKLYIYKVLKQVHPDTGISSKAMSIMNSFINDIFEKVATEASKLSRYNKKPTVTSREIQTAVRLVLPGELAKHAVSEGTKAVTKFTSG	---------------------------------------------------------------------------------------------------------------MA------------------------------------------------------------------------------------------------------------------------P-------K------------------------------------------------------------------------------------------KDEK--------------------------------------------PA-----------------…	ATGGCCCCCAAGAAGGACGAGAAGCCCGCGACCGCCGAGGCTGGCGCCGAGGCCCCTGCCAAGGCTGAGGCCAAGCCCAAGGCCGAGAAGGCCGCCAAGAAGGCCAAGAAGGAGCCCTCCAAGAAGGCTGCCAAGGAGCCCAAGGGCGACGGCGAGAAGAAGGACAAGAAGAAGAAGAAGAGCGCCGTGGAGACCTACAAGCTGTACATCTACAAGGTGCTCAAACAGGTGCACCCCGACACCGGCATCAGCAGCAAGGCCATGTCCATCATGAACAGCTTCATCAACGACATCTTTGAGAAGGTGGCCACCGAGGCCTCCAAGCTAAGCCGCTACAACAAGAAGCCCACCGTGACCTCCCGCGAGATTCAGACCGCCGTGCGCCTGGTGCTTCCCGGC…
Cre6g26810	Cre06.g268100 Org_Creinhardtii peptide: Cre06.g268100.t1.2 Histone H2B (PAC:30778559)	Chlamydomonas reinhardtii	Chlorophyte	Phytozome (https://phytozome.jgi.doe.gov/pz/portal.html)	MAPKKDEKPATAEAGAEAPAKAEAKPKAEKAAKKAKKEPSKKAAKEPKGDGEKKDKKKKKSAVETYKLYIYKVLKQVHPDTGISSKAMSIMNSFINDIFEKVATEASKLSRYNKKPTVTSREIQTAVRLVLPGELAKHAVSEGTKAVTKFTSG	---------------------------------------------------------------------------------------------------------------MA------------------------------------------------------------------------------------------------------------------------P-------K------------------------------------------------------------------------------------------KDEK--------------------------------------------PA-----------------…	ATGGCCCCCAAGAAGGACGAGAAGCCCGCGACCGCCGAGGCCGGCGCCGAGGCCCCTGCCAAGGCTGAGGCCAAGCCCAAGGCCGAGAAGGCCGCCAAGAAGGCCAAGAAGGAGCCCTCCAAGAAGGCTGCCAAGGAGCCCAAGGGCGACGGCGAGAAAAAGGACAAGAAGAAGAAGAAGAGTGCCGTGGAGACCTACAAGCTGTACATCTACAAGGTGCTCAAGCAGGTGCACCCCGACACCGGCATCAGCAGCAAGGCCATGTCCATCATGAACAGCTTCATCAACGACATCTTTGAGAAGGTGGCCACCGAGGCCTCCAAGCTGAGCCGCTACAACAAGAAGCCCACCGTGACCTCCCGCGAGATCCAGACCGCCGTGCGCCTGGTGCTGCCCGGC…
Cre6g26825	Cre06.g268250 Org_Creinhardtii peptide: Cre06.g268250.t1.2 Histone H2B (PAC:30778807)	Chlamydomonas reinhardtii	Chlorophyte	Phytozome (https://phytozome.jgi.doe.gov/pz/portal.html)	MAPKKDEKPATAEAGAEAPAKAEAKPKAEKAAKKAKKEPSKKTAKEPKGDGEKKDKKKKKSAVETYKLYIYKVLKQVHPDTGISSKAMSIMNSFINDIFEKVATEASKLSRYNKKPTVTSREIQTAVRLVLPGELAKHAVSEGTKAVTKFTSG	---------------------------------------------------------------------------------------------------------------MA------------------------------------------------------------------------------------------------------------------------P-------K------------------------------------------------------------------------------------------KDEK--------------------------------------------PA-----------------…	ATGGCCCCCAAGAAGGACGAGAAGCCCGCGACCGCCGAGGCCGGCGCCGAGGCACCTGCCAAGGCTGAGGCCAAGCCCAAGGCTGAGAAGGCCGCCAAGAAGGCCAAGAAGGAGCCCTCCAAGAAGACTGCCAAGGAACCCAAGGGCGACGGCGAGAAGAAGGACAAGAAGAAGAAGAAGAGCGCCGTGGAGACCTACAAGCTGTACATCTACAAGGTGCTCAAGCAGGTGCACCCCGACACCGGCATCAGCAGCAAGGCCATGTCCATCATGAACAGCTTCATCAACGACATCTTTGAGAAGGTGGCCACCGAGGCCTCCAAGCTGAGCCGCTACAACAAGAAGCCCACCGTGACCTCCCGCGAGATCCAGACCGCCGTGCGCCTGGTGCTGCCCGGC…
Cre6g27137	Cre06.g271376 Org_Creinhardtii peptide: Cre06.g271376.t1.1 (1 of 28) PTHR23428 HISTONE H2B (PAC:30780144)	Chlamydomonas reinhardtii	Chlorophyte	Phytozome (https://phytozome.jgi.doe.gov/pz/portal.html)	MAPKKDEKPPKAEKAAKKAKKEPSKKAAKEPKGDGEKKDKKKKSSAVETYKLYIYKVLKQVHPDTGISSKAMSIMNSFINDIFEKVATEASKLSRYNKKPTVTSREIQTAVRLVLPGELAKHAVSEGTKAVTKFTSG	---------------------------------------------------------------------------------------------------------------MA------------------------------------------------------------------------------------------------------------------------P-------K------------------------------------------------------------------------------------------KDEK--------------------------------------------P------------------…	ATGGCCCCCAAGAAGGACGAGAAGCCCCCCAAGGCCGAGAAGGCCGCCAAGAAGGCCAAGAAGGAGCCTTCCAAGAAGGCTGCCAAGGAGCCCAAGGGCGATGGCGAGAAGAAGGACAAGAAGAAGAAGAGCAGCGCCGTGGAGACCTACAAGCTGTACATCTACAAGGTGCTCAAGCAGGTGCACCCCGACACCGGCATCAGCAGCAAGGCCATGTCCATCATGAACAGCTTCATCAACGACATCTTTGAGAAGGTGGCCACCGAGGCCTCCAAGCTGAGCCGCTACAACAAGAAGCCCACCGTCACCTCCCGCGAGATCCAAACCGCCGTGCGCCTGGTGCTGCCCGGCGAGCTGGCCAAGCACGCGGTGTCGGAGGGCACCAAGGCCGTGACCAAG…
Cre6g27385	Cre06.g273850 Org_Creinhardtii peptide: Cre06.g273850.t1.2 Histone H2B (PAC:30778673)	Chlamydomonas reinhardtii	Chlorophyte	Phytozome (https://phytozome.jgi.doe.gov/pz/portal.html)	MAPKKDEKPATAEAGAEAPAKAEAKPKAEKAAKKAKKEPSKKAAKEPKGDGEKKDKKKKKSAVETYKLYIYKVLKQVHPDTGISSKAMSIMNSFINDIFEKVATEASKLSRYNKKPTVTSREIQTAVRLVLPGELAKHAVSEGTKAVTKFTSG	---------------------------------------------------------------------------------------------------------------MA------------------------------------------------------------------------------------------------------------------------P-------K------------------------------------------------------------------------------------------KDEK--------------------------------------------PA-----------------…	ATGGCCCCCAAGAAGGACGAGAAGCCCGCGACCGCCGAGGCTGGCGCCGAGGCCCCTGCCAAGGCTGAGGCCAAGCCCAAGGCCGAGAAGGCCGCAAAGAAGGCCAAGAAGGAGCCCTCCAAGAAGGCTGCCAAGGAGCCCAAGGGTGATGGCGAGAAGAAGGACAAGAAGAAGAAGAAGAGCGCCGTGGAGACCTACAAGCTGTACATCTACAAGGTGCTCAAGCAGGTGCACCCCGACACCGGCATCAGCAGCAAGGCCATGTCCATCATGAACAGCTTCATCAACGACATCTTTGAGAAGGTGGCCACCGAGGCCTCCAAGCTGAGCCGCTACAACAAGAAGCCCACCGTGACCTCCCGCGAGATCCAGACCGCCGTGCGTCTGGTCCTGCCCGGC…
Cre6g27425	Cre06.g274250 Org_Creinhardtii peptide: Cre06.g274250.t1.2 (1 of 27) K11252 histone H2B (H2B) (PAC:30779155)	Chlamydomonas reinhardtii	Chlorophyte	Phytozome (https://phytozome.jgi.doe.gov/pz/portal.html)	MAPKKDEKPATAEAGAEAPAKAEAKPKAEKAAKKAKKEPSKKAAKEPKGDGEKKDKKKKKSAVETYKLYIYKVLKQVHPDTGISSKAMSIMNSFINDIFEKVATEASKLSRYNKKPTVTSREIQTAVRLVLPGELAKHAVSEGTKAVTKFTSG	---------------------------------------------------------------------------------------------------------------MA------------------------------------------------------------------------------------------------------------------------P-------K------------------------------------------------------------------------------------------KDEK--------------------------------------------PA-----------------…	ATGGCCCCCAAGAAGGACGAGAAGCCCGCGACCGCCGAGGCCGGCGCCGAGGCCCCTGCCAAGGCTGAGGCCAAGCCCAAGGCCGAGAAGGCCGCCAAGAAGGCCAAGAAGGAGCCCTCCAAGAAGGCCGCCAAGGAGCCCAAGGGCGACGGCGAGAAGAAGGACAAGAAGAAGAAGAAGAGCGCCGTGGAGACCTACAAGCTGTACATCTACAAGGTGCTCAAGCAGGTGCACCCCGACACCGGCATCAGCAGCAAGGCCATGTCCATCATGAACAGCTTCATCAACGACATCTTTGAGAAGGTGGCCACCGAGGCCTCCAAGCTGAGCCGCTACAACAAGAAGCCCACCGTGACCTCCCGCGAGATCCAGACCGCCGTACGCCTGGTGCTGCCCGGC…
Cre6g27475	Cre06.g274750 Org_Creinhardtii peptide: Cre06.g274750.t1.2 Histone H2B (PAC:30779303)	Chlamydomonas reinhardtii	Chlorophyte	Phytozome (https://phytozome.jgi.doe.gov/pz/portal.html)	MAPKKDEKPATAEAGAEAPAKAEAKPKAEKAAKKAKKEPSKKAAKEPKGDGEKKDKKKKKSAVETYKLYIYKVLKQVHPDTGISSKAMSIMNSFINDIFEKVATEASKLSRYNKKPTVTSREIQTAVRLVLPGELAKHAVSEGTKAVTKFTSG	---------------------------------------------------------------------------------------------------------------MA------------------------------------------------------------------------------------------------------------------------P-------K------------------------------------------------------------------------------------------KDEK--------------------------------------------PA-----------------…	ATGGCCCCCAAGAAGGACGAGAAGCCCGCGACCGCCGAGGCCGGCGCCGAGGCCCCTGCCAAGGCTGAGGCCAAGCCCAAGGCCGAGAAGGCCGCCAAGAAGGCCAAGAAGGAGCCCTCCAAGAAGGCTGCCAAGGAGCCCAAGGGCGATGGCGAGAAGAAGGACAAGAAGAAGAAGAAGAGCGCCGTGGAGACCTACAAGCTGTACATCTACAAGGTGCTCAAGCAGGTGCACCCCGACACCGGCATCAGCAGCAAGGCCATGTCCATCATGAACAGCTTCATCAACGACATCTTTGAGAAGGTGGCCACCGAGGCCTCCAAGCTGAGCCGCTACAACAAGAAGCCCACCGTGACCTCCCGCGAGATCCAAACCGCCGTGCGCCTGGTGCTGCCCGGC…
Cre6g27580	Cre06.g275800 Org_Creinhardtii peptide: Cre06.g275800.t1.2 Histone H2B (PAC:30778604)	Chlamydomonas reinhardtii	Chlorophyte	Phytozome (https://phytozome.jgi.doe.gov/pz/portal.html)	MAPKKDEKPATAEAGAEAPAKAEAKPKAEKAAKKAKKEPSKKAAKEPKGDGEKKDKKKKKSAVETYKLYIYKVLKQVHPDTGISSKAMSIMNSFINDIFEKVATEASKLSRYNKKPTVTSREIQTAVRLVLPGELAKHAVSEGTKAVTKFTSG	---------------------------------------------------------------------------------------------------------------MA------------------------------------------------------------------------------------------------------------------------P-------K------------------------------------------------------------------------------------------KDEK--------------------------------------------PA-----------------…	ATGGCCCCCAAAAAGGACGAGAAGCCCGCGACCGCCGAGGCCGGCGCCGAGGCTCCTGCCAAGGCTGAGGCCAAGCCCAAGGCCGAGAAGGCCGCCAAGAAGGCCAAGAAGGAGCCCTCCAAGAAGGCCGCCAAGGAGCCCAAGGGCGATGGCGAGAAGAAGGACAAGAAGAAGAAGAAGAGCGCCGTGGAGACCTACAAGCTGTACATCTACAAGGTGCTCAAGCAGGTGCACCCCGACACCGGCATCAGCAGCAAGGCCATGTCCATCATGAACAGCTTCATCAACGACATCTTTGAGAAGGTGGCCACCGAGGCCTCCAAGCTGAGCCGCTACAACAAGAAGCCCACCGTGACCTCCCGCGAGATCCAGACCGCCGTGCGCCTGGTGCTGCCCGGC…
Cre6g27655	Cre06.g276550 Org_Creinhardtii peptide: Cre06.g276550.t1.2 Histone H2B (PAC:30778890)	Chlamydomonas reinhardtii	Chlorophyte	Phytozome (https://phytozome.jgi.doe.gov/pz/portal.html)	MAPKKDEKPVTAEAGAEAPAKAEAKPKAEKAAKKAKKEPSKKAAKEPKGDGEKKDKKKKKSAVETYKLYIYKVLKQVHPDTGISSKAMSIMNSFINDIFEKVATEASKLSRYNKKPTVTSREIQTAVRLVLPGELAKHAVSEGTKAVTKFTSG	---------------------------------------------------------------------------------------------------------------MA------------------------------------------------------------------------------------------------------------------------P-------K------------------------------------------------------------------------------------------KDEK--------------------------------------------PV-----------------…	ATGGCCCCCAAGAAGGACGAGAAGCCCGTGACCGCCGAGGCTGGCGCCGAGGCCCCTGCCAAGGCTGAGGCCAAGCCCAAGGCCGAGAAGGCCGCCAAGAAGGCCAAGAAGGAGCCCTCCAAGAAGGCTGCTAAGGAGCCCAAGGGCGATGGCGAGAAGAAGGACAAGAAGAAGAAGAAGAGCGCTGTGGAGACCTACAAGCTGTACATCTACAAGGTGCTCAAGCAGGTGCACCCCGACACCGGCATCAGCAGCAAGGCCATGTCCATCATGAACAGCTTCATCAACGACATCTTTGAGAAGGTGGCCACCGAGGCCTCCAAGCTGAGTCGCTACAACAAGAAGCCCACTGTGACCTCCCGCGAGATCCAGACCGCCGTGCGCCTGGTGCTGCCCGGC…
Cre6g27690	Cre06.g276900 Org_Creinhardtii peptide: Cre06.g276900.t1.2 Histone H2B (PAC:30779728)	Chlamydomonas reinhardtii	Chlorophyte	Phytozome (https://phytozome.jgi.doe.gov/pz/portal.html)	MAPKKDEKPVTAEAGAEAPAKAEAKPKAEKAAKKAKKEPSKKAAKEPKGDGEKKDKKKKKSAVETYKLYIYKVLKQVHPDTGISSKAMSIMNSFINDIFEKVATEASKLSRYNKKPTVTSREIQTAVRLVLPGELAKHAVSEGTKAVTKFTSG	---------------------------------------------------------------------------------------------------------------MA------------------------------------------------------------------------------------------------------------------------P-------K------------------------------------------------------------------------------------------KDEK--------------------------------------------PV-----------------…	ATGGCCCCCAAGAAGGACGAGAAGCCCGTGACCGCCGAGGCTGGCGCCGAGGCCCCTGCCAAGGCTGAGGCCAAGCCCAAGGCCGAGAAGGCCGCCAAGAAGGCCAAGAAGGAGCCCTCCAAGAAGGCTGCTAAGGAGCCCAAGGGCGATGGCGAGAAGAAGGACAAGAAGAAGAAGAAGAGCGCTGTGGAGACCTACAAGCTGTACATCTACAAGGTGCTCAAGCAGGTGCACCCCGACACCGGCATCAGCAGCAAGGCCATGTCCATCATGAACAGCTTCATCAACGACATCTTTGAGAAGGTGGCCACCGAGGCCTCCAAGCTGAGTCGCTACAACAAGAAGCCCACTGTGACCTCCCGCGAGATTCAGACCGCCGTGCGCCTGGTGCTGCCCGGC…
Cru02441	Carubv10002441m.g Org_Crubella peptide: Carubv10002441m (1 of 9) K11252 histone H2B (H2B) (PAC:20909143)	Capsella rubella	Eudicot	Phytozome (https://phytozome.jgi.doe.gov/pz/portal.html)	MAKADKKPAEKKPAEKSPAETAAAAEKKPKAGKKLPKEPAVAGDKKKKRSKKNVETYKIYIFKVLKQVHPDIGISSKAMGIMNSFINDIFEKLAGESSKLARYNKKPTITSREIQTAVRLVLPGELAKHAVSEGTKAVTKFTSS	---------------------------------------------------------------------------------------------------------------MA--------------------------------------------------------------------------------------------------------------------------------K----------------------------------------------------------A--------------------------------DKK--------------------------------------------P------------------…	ATGGCGAAGGCAGATAAGAAACCAGCAGAGAAGAAACCGGCGGAGAAAAGTCCGGCAGAAACCGCGGCGGCGGCAGAGAAGAAACCAAAAGCCGGCAAGAAACTCCCCAAGGAACCAGCAGTCGCTGGAGACAAGAAGAAGAAGAGATCCAAGAAGAACGTCGAGACCTACAAGATCTACATCTTCAAGGTGCTGAAACAAGTTCACCCAGATATCGGAATCTCGAGCAAGGCCATGGGGATCATGAACAGTTTCATCAACGATATCTTCGAGAAGCTTGCTGGTGAGTCTTCGAAGCTTGCGAGGTACAACAAGAAGCCGACGATTACTTCCCGGGAGATTCAGACGGCGGTGAGACTTGTGTTGCCTGGAGAGTTGGCTAAGCACGCTGTTTCTGAA…
Cru02579	Carubv10002579m.g Org_Crubella peptide: Carubv10002579m (1 of 9) K11252 histone H2B (H2B) (PAC:20910099)	Capsella rubella	Eudicot	Phytozome (https://phytozome.jgi.doe.gov/pz/portal.html)	MAPKAEKKPAEKGPAKAEKKIAKEGTSEVKKKKKTKKSTETYKIYIFKVLKQVHPDIGISGKAMGIMNSFINDIFEKLAQESSRLARYNKKPTITSREIQTAVRLVLPGELAKHAVSEGTKAVTKFTSS	---------------------------------------------------------------------------------------------------------------MA------------------------------------------------------------------------------------------------------------------------P-------K----------------------------------------------------------A--------------------------------EKK--------------------------------------------P------------------…	ATGGCGCCCAAGGCAGAGAAGAAACCGGCGGAGAAAGGACCAGCGAAGGCGGAGAAGAAGATCGCGAAGGAAGGAACAAGCGAGGTAAAGAAGAAGAAGAAGACGAAGAAGAGCACGGAGACGTACAAGATCTACATCTTCAAGGTGTTGAAACAGGTTCATCCAGATATTGGGATCTCTGGTAAAGCCATGGGGATCATGAACAGTTTCATCAACGACATCTTCGAGAAACTCGCTCAGGAATCGTCTCGCCTCGCCAGGTACAATAAGAAACCGACCATTACCTCCCGTGAGATCCAAACCGCCGTCAGACTCGTTTTGCCTGGTGAATTGGCTAAGCATGCCGTCTCTGAAGGCACCAAAGCCGTCACCAAATTCACAAGCTCTTAG
Cru10582	Carubv10010582m.g Org_Crubella peptide: Carubv10010582m (1 of 9) K11252 histone H2B (H2B) (PAC:20893177)	Capsella rubella	Eudicot	Phytozome (https://phytozome.jgi.doe.gov/pz/portal.html)	MAPRAEKKPAEKKPAAEEAKAAEKAPAEKKPKAGKKLPPNKEAGDKKKKRSKKNIETYKIYIFKVLKQVHPDIGISSKAMGIMNSFINDIFEKLAQESSKLARYNKKPTITSREIQTAVRLVLPGELAKHAVSEGTKAVTKFTSS	---------------------------------------------------------------------------------------------------------------MA------------------------------------------------------------------------------------------------------------------------P-------R----------------------------------------------------------A--------------------------------EKK--------------------------------------------P------------------…	ATGGCACCCAGAGCCGAGAAGAAGCCAGCCGAGAAAAAGCCTGCGGCGGAAGAGGCCAAGGCAGCGGAGAAAGCCCCGGCGGAGAAGAAACCAAAGGCCGGGAAGAAATTGCCACCTAATAAGGAGGCCGGCGACAAAAAGAAGAAGAGATCGAAGAAAAACATCGAAACCTACAAGATCTACATCTTCAAGGTGCTGAAGCAGGTTCACCCAGACATAGGGATCTCGAGCAAAGCCATGGGGATTATGAACAGCTTCATCAACGATATCTTCGAGAAGCTGGCTCAGGAATCCTCGAAACTCGCTAGGTACAACAAGAAGCCGACGATTACATCTCGCGAGATCCAGACTGCTGTCAGACTCGTCCTCCCCGGTGAACTCGCTAAGCATGCCGTCTCT…
Cru11530	Carubv10011530m.g Org_Crubella peptide: Carubv10011530m (1 of 9) K11252 histone H2B (H2B) (PAC:20889597)	Capsella rubella	Eudicot	Phytozome (https://phytozome.jgi.doe.gov/pz/portal.html)	MAPRKPKVVSVTKKKTVVEETVKVTVAEGGDPNVTTEITENDQETQDLTFSIPVGENVTTVEVPVEVLDERSPQPPETPASTSEGTLKKKTNEVEKKQEKKKKKNKKRDDLAGDEYRRYVYKVLKQVHPDLGITSKAMTVVNMFMGDMFERIAQEAARLSDYTKRRTLSSREIESAVRLVLPGELSRHAVAEGSKAISNYVSYDSRKL	---------------------------------------------------------------------------------------------------------------MA------------------------------------------------------------------------------------------------------------------------PR------K-P-------------------------------------------KVV----------S----------------------------VT-KKKTVVE-ETVKV---TVAEGG-------------------------DPNVT---------------…	ATGGCGCCGAGAAAACCAAAGGTGGTTTCAGTGACGAAGAAGAAGACAGTAGTGGAGGAGACAGTCAAAGTTACTGTCGCGGAAGGCGGAGATCCGAATGTGACCACAGAGATCACAGAGAACGATCAAGAGACGCAAGATCTCACTTTCTCCATTCCCGTCGGAGAAAACGTTACTACCGTTGAAGTTCCCGTGGAGGTTCTAGATGAACGGTCACCTCAGCCGCCGGAAACTCCAGCATCCACGAGTGAAGGCACCCTGAAGAAGAAGACTAACGAGGTTGAGAAGAAGCAAGAGAAGAAGAAGAAGAAAAATAAGAAGAGAGATGATTTGGCAGGAGATGAGTATAGGAGATATGTGTATAAGGTGTTGAAGCAGGTGCATCCAGATTTAGGGATA…
Cru14937	Carubv10014937m.g Org_Crubella peptide: Carubv10014937m (1 of 9) K11252 histone H2B (H2B) (PAC:20897744)	Capsella rubella	Eudicot	Phytozome (https://phytozome.jgi.doe.gov/pz/portal.html)	MAKEGGSEMKKKKTKKSTETYKIYLFKVLKQVHPDIGISGKAMGIMNSFINDIFEKLATESSRLARYNKKPTITSREIQTAVRLVLPGELSKHAVSEGTKAVTKFTSS	---------------------------------------------------------------------------------------------------------------------------------------------------------------------------------------------------------------------------------------------------------------------------------------------------------------------------------------------------------------------------------------------------------------…	ATGGCGAAAGAAGGAGGGAGCGAGATGAAGAAGAAGAAGACGAAGAAGAGCACAGAGACGTACAAGATCTACCTTTTCAAAGTGTTGAAACAGGTTCATCCTGATATCGGGATCTCCGGAAAAGCCATGGGAATCATGAACAGTTTCATCAACGACATCTTCGAGAAACTCGCTACCGAGTCGTCGCGCTTGGCTAGGTATAACAAGAAACCCACGATCACTTCCCGGGAAATCCAAACCGCCGTTAGGCTCGTGTTGCCCGGTGAATTATCCAAGCACGCCGTCTCTGAGGGTACCAAAGCCGTCACTAAATTCACCAGTTCTTAG
Cru18199	Carubv10018199m.g Org_Crubella peptide: Carubv10018199m (1 of 9) K11252 histone H2B (H2B) (PAC:20887086)	Capsella rubella	Eudicot	Phytozome (https://phytozome.jgi.doe.gov/pz/portal.html)	MAPKAEKKPAEKKPVEEKSKAEKAPAEKKPKAGKKLPKEAGAGGDKKKKMKKKSVETYKIYIFKVLKQVHPDIGISSKAMGIMNSFINDIFEKLASESSKLARYNKKPTITSREIQTAVRLVLPGELAKHAVSEGTKAVTKFTSS	---------------------------------------------------------------------------------------------------------------MA------------------------------------------------------------------------------------------------------------------------P-------K----------------------------------------------------------A--------------------------------EKK--------------------------------------------P------------------…	ATGGCTCCAAAGGCAGAGAAGAAGCCGGCAGAGAAGAAACCAGTGGAAGAGAAATCAAAAGCCGAGAAAGCTCCAGCGGAGAAGAAACCAAAAGCCGGCAAGAAGCTCCCTAAAGAAGCCGGAGCAGGCGGCGACAAGAAGAAGAAGATGAAGAAGAAGAGCGTCGAGACGTACAAGATCTACATCTTCAAGGTTCTGAAACAAGTCCATCCCGATATCGGAATCTCAAGCAAAGCTATGGGGATTATGAACAGCTTCATCAACGATATCTTTGAGAAGCTTGCCTCTGAATCATCCAAGCTCGCTAGGTATAATAAGAAGCCTACGATTACTTCTCGGGAGATTCAGACTGCTGTGAGACTTGTTCTTCCCGGTGAGCTCGCTAAACACGCTGTTTCT…
Cru18224	Carubv10018224m.g Org_Crubella peptide: Carubv10018224m (1 of 9) K11252 histone H2B (H2B) (PAC:20887024)	Capsella rubella	Eudicot	Phytozome (https://phytozome.jgi.doe.gov/pz/portal.html)	MAPKAAEKKPAAEKAPAEKRPKAEKKITKEGGSEKKKKKAKKSIETYKIYIFKVLKQVHPDIGISGKAMGIMNSFINDIFEKLAQESSRLARYNKKPTITSREIQTAVRLVLPGELAKHAVSEGTKSVTKFTSS	---------------------------------------------------------------------------------------------------------------MA------------------------------------------------------------------------------------------------------------------------P-------KA---------------------------------------------------------A--------------------------------EKK--------------------------------------------P------------------…	ATGGCTCCGAAGGCGGCAGAGAAGAAGCCAGCAGCAGAGAAAGCACCGGCGGAGAAGCGACCAAAGGCGGAGAAGAAGATAACGAAAGAAGGCGGAAGCGAGAAGAAGAAGAAGAAGGCGAAGAAGAGCATCGAGACGTACAAGATCTACATCTTCAAGGTCCTGAAGCAAGTCCATCCCGACATCGGAATCTCAGGGAAAGCGATGGGGATCATGAACAGTTTCATCAACGACATCTTCGAGAAACTCGCTCAGGAATCGTCGCGTTTGGCTAGGTACAACAAGAAGCCGACGATCACTTCCCGCGAAATCCAGACGGCGGTTAGGCTTGTGTTGCCCGGAGAGCTCGCCAAACACGCCGTCTCTGAAGGAACTAAGTCGGTTACCAAATTCACAAGC…
Cru19117	Carubv10019117m.g Org_Crubella peptide: Carubv10019117m (1 of 9) K11252 histone H2B (H2B) (PAC:20885855)	Capsella rubella	Eudicot	Phytozome (https://phytozome.jgi.doe.gov/pz/portal.html)	MAPRAEKKPAEKKPAAEKPVEDKSKAEKAPAEKKPKAGKKLPKEAGAGGDKKKKMKKKSVETYKIYIFKVLKQVHPDIGISSKAMGIMNSFINDIFEKLASESSKLARYNKKPTITSREIQTAVRLVLPGELAKHAVSEGTKAVTKFTSS	---------------------------------------------------------------------------------------------------------------MA------------------------------------------------------------------------------------------------------------------------P-------R----------------------------------------------------------A--------------------------------EKK--------------------------------------------P------------------…	ATGGCGCCGAGAGCAGAGAAGAAGCCAGCGGAGAAGAAACCAGCCGCCGAGAAGCCAGTGGAAGACAAATCAAAAGCCGAGAAAGCTCCGGCGGAGAAGAAACCAAAAGCCGGCAAGAAACTTCCGAAAGAAGCCGGAGCAGGCGGCGACAAGAAGAAGAAGATGAAGAAGAAGAGCGTCGAGACATACAAGATCTACATCTTCAAGGTTCTGAAACAAGTCCATCCCGATATCGGAATCTCAAGCAAAGCCATGGGGATCATGAACAGCTTCATCAACGACATCTTCGAGAAGCTCGCCTCTGAATCATCCAAGCTCGCTAGGTACAACAAGAAGCCTACGATTACTTCTCGGGAAATTCAAACTGCTGTGAGACTTGTTCTCCCCGGTGAGCTCGCT…
Cru27310	Carubv10027310m.g Org_Crubella peptide: Carubv10027310m (1 of 9) K11252 histone H2B (H2B) (PAC:20912172)	Capsella rubella	Eudicot	Phytozome (https://phytozome.jgi.doe.gov/pz/portal.html)	MAPKAEKKPAEKKPASEKPVEEKSKAEKAPAEKKPKAGKKLPKEAGAGGDKKKKMKKKSIETYKIYIFKVLKQVHPDIGISSKAMGIMNSFINDIFEKLAQEASKLARYNKKPTITSREIQTAVRLVLPGELAKHAVSEGTKAVTKFTSS	---------------------------------------------------------------------------------------------------------------MA------------------------------------------------------------------------------------------------------------------------P-------K----------------------------------------------------------A--------------------------------EKK--------------------------------------------P------------------…	ATGGCGCCGAAGGCAGAGAAGAAGCCCGCGGAGAAGAAACCAGCCTCTGAGAAGCCCGTGGAGGAGAAATCAAAGGCCGAGAAAGCTCCGGCGGAGAAGAAGCCTAAGGCCGGAAAGAAGCTACCGAAGGAAGCTGGTGCCGGAGGCGACAAGAAAAAAAAGATGAAGAAGAAGAGTATCGAGACTTACAAGATCTACATCTTCAAGGTGCTGAAGCAAGTTCATCCCGATATCGGAATCTCAAGCAAAGCGATGGGGATCATGAACAGTTTCATTAACGATATCTTCGAGAAGCTAGCTCAAGAGGCGTCGAAGCTTGCGAGGTACAACAAGAAGCCTACCATCACTTCCCGGGAGATTCAGACTGCAGTGAGATTGGTGCTTCCTGGAGAGTTGGCG…
Csi32181	orange1.1g032181m.g Org_Csinensis peptide: orange1.1g032181m (1 of 5) K11252 histone H2B (H2B) (PAC:18097541)	Citrus sinensis	Eudicot	Phytozome (https://phytozome.jgi.doe.gov/pz/portal.html)	MAPKAEKKPAEKKPAEEKKTSVAEKAPAEKKPKAGKKLPKEAASGDKKKKRAKKSIETYKIYIFKVLKQVHPDIGISSKAMGIMNSFINDIFEKLAQEASRLARYNKKPTITSREIQTAVRLVLPGELAKHAVSEGTKAVTKFTSS	---------------------------------------------------------------------------------------------------------------MA------------------------------------------------------------------------------------------------------------------------P-------K----------------------------------------------------------A--------------------------------EKK--------------------------------------------P------------------…	ATGGCACCAAAGGCGGAGAAGAAGCCGGCTGAGAAGAAGCCAGCGGAGGAGAAGAAGACATCGGTGGCCGAGAAGGCGCCGGCGGAGAAGAAGCCGAAGGCCGGCAAGAAGCTTCCCAAAGAAGCCGCCTCTGGCGACAAGAAGAAGAAGCGCGCGAAGAAGAGTATCGAGACTTACAAGATTTACATCTTCAAAGTCCTGAAGCAGGTACATCCCGATATCGGAATCTCGAGCAAGGCCATGGGAATCATGAACAGTTTCATCAACGATATTTTCGAGAAGCTTGCCCAGGAAGCTTCTAGGCTTGCAAGGTACAATAAGAAGCCGACGATTACATCTCGGGAAATTCAGACCGCTGTGAGACTTGTACTTCCTGGTGAGCTGGCTAAGCACGCTGTT…
Csi32404	orange1.1g032404m.g Org_Csinensis peptide: orange1.1g032404m (1 of 5) K11252 histone H2B (H2B) (PAC:18097564)	Citrus sinensis	Eudicot	Phytozome (https://phytozome.jgi.doe.gov/pz/portal.html)	MAPKAEKKPAEEKKTPVAEKAPAEKKPKAGKKLPKEAAAGDKKKKRTKKSIETYKIYIFKVLKQVHPDIGISSKAMGIMNSFINDIFEKLAQESSRLARYNKKPTITSREIQTAVRLVLPGELAKHAVSEGTKAVTKFTSS	---------------------------------------------------------------------------------------------------------------MA------------------------------------------------------------------------------------------------------------------------P-------K-------------------------------------------------------------------------------------------------------------------------------------------------------------…	ATGGCACCAAAGGCGGAGAAGAAGCCAGCGGAGGAGAAGAAGACACCGGTAGCGGAGAAGGCGCCTGCCGAGAAGAAGCCGAAGGCCGGGAAGAAGCTTCCGAAGGAAGCCGCAGCGGGTGACAAGAAGAAGAAGCGCACGAAGAAGAGCATTGAGACGTACAAGATCTACATATTCAAAGTCCTGAAGCAAGTCCATCCAGATATCGGAATCTCGAGCAAGGCTATGGGAATTATGAACAGTTTCATCAACGATATTTTCGAGAAGCTTGCTCAGGAATCTTCCAGGCTGGCAAGGTACAACAAGAAGCCGACGATAACTTCTCGTGAAATCCAGACCGCTGTGAGACTTGTGCTTCCTGGTGAGCTGGCTAAGCATGCCGTTTCTGAGGGTACCAAG…
Csi48093	orange1.1g048093m.g Org_Csinensis peptide: orange1.1g048093m (1 of 5) K11252 histone H2B (H2B) (PAC:18104322)	Citrus sinensis	Eudicot	Phytozome (https://phytozome.jgi.doe.gov/pz/portal.html)	MPPRRSARVVLTKKVVEETVQVSVVNEKKKKGKREIAIHSEETLPSKTITVEDKEEGKHTTVEVPIEEPEPPTEPEAEPSSSVAAEAATPAKKEEKKTSIETSPEPEHDVAASAEQEEPPEQSKNKEKEKPNEAQKTAQQEARAAHEKPGSKKRKRRKRNEGTGEEYKTYVFRVLKQVHPGMAISSKAMTVINNLMNDMFERIAGEAATLSKHCHRTTMSSREIQGAVKLVLPGELGKHAVAEGTKAVTNYTSYDAKRSKA	---------------------------------------------------------------------------------------------------------------MP------------------------------------------------------------------------------------------------------------------------P-------RRS--------------------------------------------------------AR--------------------------VVL--TKKVVE-ETVQV---SVVNEKKKKGKREIAIH-----SEETL-----P------------------…	ATGCCTCCAAGGCGTTCCGCAAGAGTTGTCCTGACTAAGAAAGTTGTCGAAGAAACCGTTCAGGTTTCTGTAGTTAACGAGAAGAAGAAGAAAGGAAAGCGAGAAATTGCTATTCATTCTGAAGAAACACTGCCTTCGAAGACCATTACCGTTGAAGACAAAGAAGAAGGGAAACACACTACAGTTGAAGTTCCAATAGAAGAGCCTGAGCCTCCGACCGAGCCAGAGGCCGAGCCTTCGAGTTCTGTGGCAGCAGAAGCGGCAACACCAGCAAAGAAAGAAGAAAAAAAGACATCCATTGAGACTTCCCCAGAGCCAGAACATGATGTTGCTGCTTCCGCGGAACAAGAAGAACCTCCAGAACAATCGAAAAATAAAGAGAAAGAGAAGCCCAACGAA…
Csu1202911	e_gw1.20.291.1 Org_CsubellipsoideaC169 peptide: 19942 (1 of 9) K11252 histone H2B (H2B) (PAC:27392887)	Coccomyxa subellipsoidea	Chlorophyte	Phytozome (https://phytozome.jgi.doe.gov/pz/portal.html)	MAPKAEKKPAKKVAKTAKTGGKRKSKAKVESFKIYIYKVLKQVHPDTGISSRAISILNSFITDIFEKIATETAQLARYNKKPTVTSREIQTAVRLILPGELAKHAVSEGTKAVTKFTSA	---------------------------------------------------------------------------------------------------------------MA------------------------------------------------------------------------------------------------------------------------P-------K----------------------------------------------------------A--------------------------------EKK--------------------------------------------P------------------…	ATGGCCAAGCCCACCTCCAAGAAGCCCGCCAAGAAGACCGTCGCCAAGGGCGGCTCCAAGGCCAAGAAGTCCAAGACCGAGACCTACAAGATCTACATCTACAAGGTTCTCAAGCAGGTCCACCCCGACACCGGCATCTCCTCCAAGGCCATGTCCATCATGAACTCCTTCATCAACGACATCTTCGAGAAGATCGCCACCGAGGCTTCCAAGCTCGCCCGCTACAACAAGAAGCCCACCGTCACCTCCAGGGAGATCCAGACCGCTGTGCGCCTCATCCTCCCCGGTGAGCTCGCCAAGCACGCCGTCTCCGAGGGCACCAAGGCCGTGACCAAGTTCACCTCCAACTAA
Csu2262	fgenesh1_pm.22_#_62 Org_CsubellipsoideaC169 peptide: 38559 (1 of 1) PTHR23428//PTHR23428:SF53 HISTONE H2B // SUBFAMILY NOT NAMED (PAC:27387705)	Coccomyxa subellipsoidea	Chlorophyte	Phytozome (https://phytozome.jgi.doe.gov/pz/portal.html)	MAPKGSQGREEARQKGHQDRQDWCKKKTKAKVESFKIYMCEVLKQAHPYTGISSWAISILNAFVTDTFGKMATETAQLARYNKKPTVASGKIQTALRLILPGKLAKHTVSEGSKAVTESTSAAITP	---------------------------------------------------------------------------------------------------------------MA------------------------------------------------------------------------------------------------------------------------P-------K----------------------------------------------------------G--------------------------------------------------------------------------------------------------…	ATGGCTCCCAAGGGCTCCCAAGGCAGAGAAGAAGCCCGTCAAAAAGGTCACCAAGACCGCCAAGACTGGTGCAAGAAGAAGACCAAGGCCAAGGTCGAGTCCTTCAAGATCTACATGTGCGAGGTCCTGAAGCAGGCCCACCCCTACACCGGTATCTCCTCCTGGGCCATCTCCATCCTCAATGCCTTCGTCACTGACACCTTTGGGAAGATGGCCACTGAGACAGCCCAGCTGGCCCGCTACAACAAGAAGCCCACTGTGGCCTCTGGCAAGATACAGACCGCTCTGCGCCTCATCCTGCCCGGCAAGCTGGCCAAGCACACGGTGTCTGAAGGCAGCAAGGCTGTGACCGAGTCCACCTCCGCCGCTATAACCCCATAG
Cucsa.1248	Cucsa.124890 Org_Csativus peptide: Cucsa.124890.1 (1 of 4) K11252 histone H2B (H2B) (PAC:16961786)	Cucumis sativus	Eudicot	Phytozome (https://phytozome.jgi.doe.gov/pz/portal.html)	MAPRAEKKPAEKKPAEKAPAGEKKPRAEKKISKDASSSDKKKKRTKKSVETYKIYIFKVLKQVHPDIGISSKAMGIMNSFINDIFEKLAQESSRLARYNKKPTITSREIQTAVRLVLPGELAKHAVSEGTKAVTKFTSS	---------------------------------------------------------------------------------------------------------------MA------------------------------------------------------------------------------------------------------------------------P-------R----------------------------------------------------------A--------------------------------EKK--------------------------------------------P------------------…	ATGGCTCCAAGGGCAGAGAAGAAGCCCGCCGAGAAGAAACCAGCGGAGAAGGCTCCAGCCGGCGAGAAGAAGCCTCGAGCGGAGAAAAAGATTTCGAAAGATGCTTCGTCGTCAGATAAGAAGAAGAAGAGGACGAAGAAGAGCGTTGAGACCTACAAGATTTACATCTTCAAGGTCTTGAAGCAGGTTCATCCCGATATCGGAATCTCTAGCAAGGCCATGGGGATTATGAACAGTTTTATTAACGACATTTTTGAGAAGCTTGCTCAGGAATCGTCGCGATTGGCTAGGTATAACAAGAAGCCGACTATCACCTCTAGGGAAATCCAAACGGCTGTTCGGCTTGTGCTTCCTGGTGAACTTGCCAAGCATGCTGTATCGGAAGGGACGAAAGCAGTT…
Cucsa.1722	Cucsa.172280 Org_Csativus peptide: Cucsa.172280.1 (1 of 4) K11252 histone H2B (H2B) (PAC:16966569)	Cucumis sativus	Eudicot	Phytozome (https://phytozome.jgi.doe.gov/pz/portal.html)	MAPKADKKPAEKKPASEKPAEEKKTVAEKAPAEKKPKAGKKLPKEGGAAAGDKKKKRTKKSVETYKIYIFKVLKQVHPDIGISSKAMGIMNSFINDIFEKLAQESSKLARYNKKPTITSREIQTAVRLVLPGELAKHAVSEGTKAVTKFTSS	---------------------------------------------------------------------------------------------------------------MA------------------------------------------------------------------------------------------------------------------------P-------K----------------------------------------------------------A--------------------------------DKK--------------------------------------------P------------------…	ATGGCACCGAAGGCCGATAAGAAGCCCGCCGAGAAGAAGCCGGCCTCCGAAAAACCGGCCGAGGAGAAGAAAACCGTTGCAGAGAAAGCCCCGGCGGAGAAAAAGCCCAAGGCCGGTAAGAAGCTTCCAAAGGAAGGCGGTGCTGCTGCCGGAGACAAGAAGAAGAAGAGGACGAAGAAGAGTGTAGAGACGTACAAGATCTACATCTTCAAGGTGCTGAAGCAAGTTCATCCAGACATCGGAATTTCCAGCAAGGCCATGGGAATCATGAATAGTTTCATCAACGATATCTTTGAGAAACTCGCCCAAGAGTCATCTAAATTGGCTCGCTACAACAAGAAGCCCACCATCACTTCCAGGGAGATCCAAACGGCCGTTAGACTTGTTCTTCCCGGTGAG…
Cucsa.1752	Cucsa.175280 Org_Csativus peptide: Cucsa.175280.1 (1 of 4) K11252 histone H2B (H2B) (PAC:16966722)	Cucumis sativus	Eudicot	Phytozome (https://phytozome.jgi.doe.gov/pz/portal.html)	MAPTKAEKKPAEKKPVEKTPSSAEKKPKAEKKIVKDGGDKKKKVKKSNETYKIYIFKVLKQVHPDIGISSKAMGIMNSFINDIFEKLAQEASKLARYNKKPTITSREIQTAVRLVLPGELAKHAVSEGTKAVTKFTSS	---------------------------------------------------------------------------------------------------------------MAP-----------------------------------------------------------------------------------------------------------------------T-------K----------------------------------------------------------A--------------------------------EKK--------------------------------------------P------------------…	ATGGCGCCAACGAAAGCCGAAAAGAAGCCCGCAGAGAAGAAGCCAGTGGAGAAAACCCCTTCCTCGGCGGAGAAGAAGCCGAAGGCTGAGAAGAAGATCGTCAAAGACGGTGGCGATAAGAAGAAGAAGGTTAAAAAGAGCAACGAGACTTACAAGATCTACATTTTCAAGGTTTTGAAGCAGGTTCATCCCGATATTGGAATCTCCAGCAAGGCAATGGGCATTATGAACAGTTTTATCAACGACATCTTCGAAAAACTTGCTCAAGAGGCTTCGAAATTGGCAAGATACAACAAGAAACCTACGATCACTTCACGAGAGATCCAAACTGCTGTTCGATTAGTGCTTCCTGGTGAGTTAGCAAAGCACGCTGTTTCTGAAGGAACTAAGGCCGTAACC…
DCAR_00612	DCAR_006129 Org_Dcarota peptide: DCAR_006129 hypothetical protein (PAC:36065981)	Daucus carota	Eudicot	Phytozome (https://phytozome.jgi.doe.gov/pz/portal.html)	MAPKGEKKPAEKKPAEAAKTPAEKKPKAGKKLPKDAAASGADKKKKRSKKSVETYKIYIFKVLKQVHPDIGISSKAMGIMNSFINDIFEKLAGEASKLARYNKKPTITSREIQTAVRLVLPGELAKHAVSEGTKAVTKFTSG	---------------------------------------------------------------------------------------------------------------MA------------------------------------------------------------------------------------------------------------------------P-------K----------------------------------------------------------G--------------------------------EKK--------------------------------------------P------------------…	ATGGCACCCAAGGGAGAGAAGAAGCCAGCAGAGAAGAAGCCCGCTGAGGCCGCCAAAACCCCGGCAGAGAAGAAGCCGAAAGCCGGAAAGAAGCTCCCGAAAGACGCGGCTGCCAGCGGAGCCGACAAGAAGAAGAAGCGGAGCAAGAAGAGCGTGGAGACCTACAAGATCTACATCTTCAAGGTGCTGAAGCAAGTTCATCCTGATATCGGGATATCGAGCAAGGCAATGGGGATCATGAACAGCTTTATCAATGACATTTTTGAGAAATTGGCTGGTGAGGCCTCCAAATTGGCCAGGTACAATAAGAAGCCGACGATCACATCGAGGGAAATTCAGACCGCTGTGAGATTGGTGTTGCCCGGGGAATTGGCGAAGCATGCGGTTTCTGAGGGGACT…
DCAR_00613	DCAR_006133 Org_Dcarota peptide: DCAR_006133 hypothetical protein (PAC:36067604)	Daucus carota	Eudicot	Phytozome (https://phytozome.jgi.doe.gov/pz/portal.html)	MAPKKSPKKKAVGAVVKTTTKVIQETVQVSVIQTKPKPQQETPQTENNKNGPKDIEIQDVTTPTPTPKKATKTIPTQDTAKKTKKDSAQGATKKRKRSVEGYKRYVYKVLKQVHPDIGISSKAMTIVNNLMTDMFERLADEAARLTKYTKKMTLSSREIQGAVKLVLPGELGKHAVAEGAKAVTNYVQYASGPSKP	---------------------------------------------------------------------------------------------------------------MA------------------------------------------------------------------------------------------------------------------------P-------KKSPKK----------------------------------------KAVG---------A---------------------------VVK-TTTKVIQ-ETVQV---SVI------------------------------------------------…	ATGGCTCCAAAGAAATCTCCCAAGAAAAAAGCCGTGGGAGCCGTCGTCAAGACCACCACCAAAGTCATCCAAGAAACAGTTCAAGTCTCAGTCATCCAAACCAAGCCCAAGCCACAACAAGAAACCCCCCAAACTGAAAACAACAAAAATGGTCCCAAAGACATAGAAATCCAAGATGTCACAACTCCCACCCCAACACCAAAGAAAGCCACCAAGACCATCCCTACTCAAGACACGGCCAAAAAGACCAAAAAGGACAGCGCGCAAGGGGCCACCAAGAAGCGGAAGAGGAGCGTAGAAGGGTATAAGAGGTATGTTTACAAGGTTCTGAAGCAAGTGCATCCAGATATAGGTATATCTTCGAAAGCTATGACAATAGTCAACAATTTGATGACGGAT…
DCAR_01550	DCAR_015504 Org_Dcarota peptide: DCAR_015504 hypothetical protein (PAC:36078597)	Daucus carota	Eudicot	Phytozome (https://phytozome.jgi.doe.gov/pz/portal.html)	MAPKGEKKPAEKKPAEKAPVAEKAPAEKKPKAGKKLPKDASASGADKKKKRNKKSVETYKIYIFKVLKQVHPDIGISSKAMGIMNSFINDIFEKLAAESSKLARYNKKPTITSREIQTAVRLVLPGELAKHAVSEGTKAVTKFTST	---------------------------------------------------------------------------------------------------------------MA------------------------------------------------------------------------------------------------------------------------P-------K----------------------------------------------------------G--------------------------------EKK--------------------------------------------P------------------…	ATGGCACCCAAGGGAGAGAAAAAGCCAGCAGAGAAGAAGCCAGCGGAGAAGGCTCCAGTAGCTGAAAAGGCCCCGGCAGAGAAGAAGCCGAAAGCCGGGAAGAAGCTCCCGAAAGACGCCTCTGCAAGCGGAGCAGACAAGAAGAAGAAGAGAAACAAGAAGAGTGTTGAGACCTACAAGATTTACATCTTCAAGGTGTTGAAGCAAGTCCACCCTGATATTGGGATCTCGAGCAAGGCAATGGGGATCATGAACAGTTTCATTAATGATATTTTTGAGAAATTGGCTGCTGAGTCTTCTAAATTGGCCAGGTATAACAAGAAGCCTACGATTACATCGAGGGAAATTCAGACTGCTGTGAGGTTGGTGTTGCCCGGGGAGTTGGCTAAGCATGCTGTT…
DCAR_01561	DCAR_015610 Org_Dcarota peptide: DCAR_015610 hypothetical protein (PAC:36080040)	Daucus carota	Eudicot	Phytozome (https://phytozome.jgi.doe.gov/pz/portal.html)	MAPKADKKPAEKKPAEKSPAAEKKPKAGKKLPKETGSAVVDKKKKRVKKSVETYKIYIFKVLKQVHPDIGISSKAMGIMNSFINDIFEKLAQEASKLARYNKKPTITSREIQTAVRLVLPGELAKHAVSEGTKAVTKFTSS	---------------------------------------------------------------------------------------------------------------MA------------------------------------------------------------------------------------------------------------------------P-------K----------------------------------------------------------A--------------------------------DKK--------------------------------------------P------------------…	ATGGCTCCCAAAGCAGATAAGAAACCGGCGGAGAAAAAACCGGCTGAGAAATCTCCGGCCGCCGAGAAGAAGCCCAAGGCTGGGAAGAAGCTCCCCAAAGAAACCGGTTCAGCGGTGGTTGACAAGAAGAAGAAGCGGGTCAAGAAGAGCGTGGAGACCTACAAGATTTATATCTTCAAGGTGTTGAAACAGGTTCATCCTGATATCGGGATATCGAGCAAGGCCATGGGGATTATGAACAGCTTTATCAATGATATTTTTGAGAAATTGGCACAGGAGGCTTCCAAATTGGCGAGGTATAATAAGAAGCCGACGATTACATCGAGGGAAATTCAGACGGCAGTAAGATTGGTGTTGCCTGGGGAGTTGGCTAAGCATGCCGTGTCGGAGGGGACTAAG…
DCAR_01875	DCAR_018759 Org_Dcarota peptide: DCAR_018759 hypothetical protein (PAC:36075576)	Daucus carota	Eudicot	Phytozome (https://phytozome.jgi.doe.gov/pz/portal.html)	MAPKGEKKPAEKKPAATAEKAPAEKKPKAGKKLPKDTSASGADKKKKRSKKSVETYKIYIFKVLKQVHPDIGISSKAMGIMNSFINDIFEKLAGESAKLARYNKKPTITSREIQTAVRLVLPGELAKHAVSEGTKAVTKFTSS	---------------------------------------------------------------------------------------------------------------MA------------------------------------------------------------------------------------------------------------------------P-------K----------------------------------------------------------G--------------------------------EKK--------------------------------------------P------------------…	ATGGCACCAAAAGGAGAAAAGAAGCCCGCCGAGAAGAAGCCTGCTGCCACCGCCGAGAAAGCTCCGGCAGAGAAGAAGCCCAAGGCCGGAAAGAAGCTCCCCAAGGACACATCAGCAAGTGGAGCAGACAAGAAGAAGAAGAGGAGCAAGAAGAGTGTGGAGACTTACAAGATCTACATCTTCAAGGTGTTGAAGCAAGTGCACCCTGATATCGGGATCTCGAGCAAGGCGATGGGGATCATGAACAGCTTTATCAATGATATTTTTGAGAAATTGGCTGGGGAGTCTGCCAAATTGGCTAGGTACAATAAGAAGCCTACCATCACTTCCAGGGAAATTCAGACCGCTGTGAGGTTGGTTTTGCCCGGAGAGTTGGCTAAGCATGCTGTGTCGGAGGGG…
DCAR_01889	DCAR_018894 Org_Dcarota peptide: DCAR_018894 hypothetical protein (PAC:36078085)	Daucus carota	Eudicot	Phytozome (https://phytozome.jgi.doe.gov/pz/portal.html)	MAPKADKKPAEKKPAAEKSPKPKAGKKLPKEAGSAAVDRKKKHKKSVETYKIYIFKVLKQVHPDIGISSKAMGIMNSFINDIFEKLAGEASKLARYNKKPTITSREIQTAVRLVLPGELAKHAVSEGTKAVTKFTSS	---------------------------------------------------------------------------------------------------------------MA------------------------------------------------------------------------------------------------------------------------P-------K----------------------------------------------------------A--------------------------------DKK--------------------------------------------P------------------…	ATGGCTCCCAAGGCAGATAAAAAACCGGCAGAGAAGAAGCCCGCGGCCGAGAAATCACCAAAGCCGAAAGCCGGCAAGAAGCTCCCGAAAGAGGCCGGTTCAGCGGCGGTGGACAGGAAGAAGAAGCACAAGAAGAGCGTGGAGACTTACAAGATCTACATCTTCAAGGTGTTGAAGCAAGTGCATCCTGATATCGGGATCTCCAGCAAGGCGATGGGGATCATGAACAGTTTTATCAACGATATTTTCGAGAAATTGGCGGGAGAGGCTTCTAAATTGGCCAGGTACAATAAGAAGCCTACGATCACGTCTAGGGAAATTCAGACTGCGGTGAGATTGGTGTTGCCTGGGGAATTGGCTAAGCATGCTGTTTCGGAGGGGACTAAGGCAGTTACCAAG…
Esa02699	Thhalv10002699m.g Org_Esalsugineum peptide: Thhalv10002699m (1 of 8) K11252 histone H2B (H2B) (PAC:20196673)	Eutrema salsugineum	Eudicot	Phytozome (https://phytozome.jgi.doe.gov/pz/portal.html)	MAPRAEKKPAEKKPASDKPVEEKSKAEKAPAEKKPKAGKKLPKEAGGAGGNKKKKMKKKSVETYKIYIFKVLKQVHPDIGISSKAMGIMNSFINDIFEKLAQESSKLARYNKKPTITSREIQTAVRLVLPGELAKHAVSEGTKAVTKFTSS	---------------------------------------------------------------------------------------------------------------MA------------------------------------------------------------------------------------------------------------------------P-------R----------------------------------------------------------A--------------------------------EKK--------------------------------------------P------------------…	ATGGCGCCGAGAGCAGAGAAGAAGCCAGCGGAGAAGAAACCAGCCTCTGATAAACCCGTAGAGGAGAAATCAAAGGCCGAGAAAGCTCCGGCGGAGAAGAAACCAAAGGCCGGGAAGAAGCTGCCGAAGGAAGCCGGCGGCGCAGGCGGCAATAAGAAGAAGAAGATGAAGAAGAAGAGCGTCGAGACGTACAAGATCTACATCTTCAAGGTCCTGAAACAGGTTCATCCAGATATCGGAATCTCGAGCAAAGCCATGGGGATTATGAACAGCTTCATCAATGATATCTTCGAGAAACTCGCTCAGGAATCGTCTAAGCTCGCTAGGTACAATAAAAAGCCTACGATCACTTCTCGGGAAATTCAGACTGCTGTTAGGCTTGTGCTTCCTGGTGAGCTC…
Esa02705	Thhalv10002705m.g Org_Esalsugineum peptide: Thhalv10002705m (1 of 8) K11252 histone H2B (H2B) (PAC:20196220)	Eutrema salsugineum	Eudicot	Phytozome (https://phytozome.jgi.doe.gov/pz/portal.html)	MAPKGEKKPAEKKPVEEKSKAEKAPAEKKPKAGKKLPKEAGGAGGDKKKKMKKKSVETYKIYIFKVLKQVHPDIGISSKAMGIMNSFINDIFEKLAQESSKLARYNKKPTITSREIQTAVRLVLPGELAKHAVSEGTKAVTKFTSS	---------------------------------------------------------------------------------------------------------------MA------------------------------------------------------------------------------------------------------------------------P-------K----------------------------------------------------------G--------------------------------EKK--------------------------------------------P------------------…	ATGGCACCAAAGGGAGAGAAGAAGCCGGCCGAGAAGAAACCAGTGGAGGAGAAATCAAAGGCCGAGAAGGCTCCGGCGGAGAAGAAACCTAAGGCCGGGAAGAAGCTGCCGAAGGAAGCCGGCGGCGCAGGCGGCGATAAGAAGAAGAAGATGAAGAAGAAGAGCGTCGAGACGTACAAGATCTACATCTTCAAGGTCCTTAAGCAGGTTCATCCAGATATCGGAATCTCGAGCAAAGCCATGGGGATTATGAACAGCTTCATCAATGATATCTTCGAGAAACTCGCTCAAGAATCGTCTAAGCTCGCTAGGTACAATAAGAAGCCTACGATCACTTCTCGGGAGATTCAGACTGCTGTTAGGCTTGTGCTTCCTGGTGAGCTCGCGAAACACGCCGTC…
Esa08775	Thhalv10008775m.g Org_Esalsugineum peptide: Thhalv10008775m (1 of 8) K11252 histone H2B (H2B) (PAC:20186349)	Eutrema salsugineum	Eudicot	Phytozome (https://phytozome.jgi.doe.gov/pz/portal.html)	MAPRREKKVVSVTKKKKVVEETLKVTVTDGDPNVITETQTQDEETQDLTFSIPVEENVTTVEIPVDVRDDQSPQAPETPAPVSEGTVKEAHKVEKKQSKKKKKKMMKRGDLAGDHEYKRYVYKVMKQVHPELGITSKAMSVINTFMGDMFERIAEEAARLSDHTKRRTLSSREIEAAVRLVLPGELSRHAVSEGAKAISNYVAYGAKKR	---------------------------------------------------------------------------------------------------------------MA------------------------------------------------------------------------------------------------------------------------PR------REK-------------------------------------------KVV----------S----------------------------VT-KKKKVVE-ETLKV---TVTD-G-------------------------DPNVI---------------…	ATGATGGCACCGAGAAGAGAAAAGAAGGTTGTTTCGGTGACGAAGAAGAAGAAAGTAGTGGAAGAGACACTCAAAGTAACTGTCACAGACGGAGATCCGAATGTTATCACCGAGACGCAGACACAAGATGAAGAGACACAAGATCTCACGTTTTCCATTCCCGTCGAAGAAAACGTTACCACGGTTGAGATCCCTGTGGATGTTCGAGATGATCAATCACCTCAGGCACCGGAAACTCCCGCTCCTGTAAGTGAAGGCACTGTGAAGGAGGCCCATAAGGTTGAGAAGAAGCAAAGCAAGAAGAAGAAGAAGAAGATGATGAAAAGGGGTGATTTAGCGGGAGATCATGAGTATAAGAGATACGTGTATAAGGTGATGAAGCAGGTTCATCCAGAATTA…
Esa10811	Thhalv10010811m.g Org_Esalsugineum peptide: Thhalv10010811m (1 of 8) K11252 histone H2B (H2B) (PAC:20207087)	Eutrema salsugineum	Eudicot	Phytozome (https://phytozome.jgi.doe.gov/pz/portal.html)	MAPKAAEKKPAEKKPADKAPAEKRPKAEKKISKEGGSDKKKKKSKKSVETYKIYIFKVLKQVHPDIGISGKAMGIMNSFINDIFEKLAQESSKLARYNKKPTITSREIQTAVRLVLPGELAKHAVSEGTKAVTKFTST	---------------------------------------------------------------------------------------------------------------MA------------------------------------------------------------------------------------------------------------------------P-------KA---------------------------------------------------------A--------------------------------EKK--------------------------------------------P------------------…	ATGGCTCCCAAGGCGGCAGAGAAGAAACCGGCGGAGAAGAAGCCAGCAGACAAAGCCCCGGCGGAGAAGCGTCCAAAGGCGGAGAAGAAGATCTCGAAGGAAGGAGGAAGCGATAAGAAGAAGAAGAAATCGAAGAAAAGCGTGGAGACATACAAGATCTACATCTTCAAGGTTCTGAAGCAGGTTCATCCCGATATCGGAATCTCCGGGAAGGCGATGGGGATCATGAACAGTTTCATCAACGACATCTTCGAGAAACTCGCTCAGGAATCTTCTAAGCTCGCTAGGTACAACAAGAAGCCGACGATTACTTCTCGGGAAATCCAGACGGCGGTTAGGCTTGTATTGCCCGGAGAGCTCGCTAAGCACGCCGTTTCTGAAGGCACCAAGGCGGTTACC…
Esa14927	Thhalv10014927m.g Org_Esalsugineum peptide: Thhalv10014927m (1 of 8) K11252 histone H2B (H2B) (PAC:20206671)	Eutrema salsugineum	Eudicot	Phytozome (https://phytozome.jgi.doe.gov/pz/portal.html)	MAPKGEKKPAEKKPASEKPVEEKSKAEKALAEKKPKAGKKLPKEAGAGGDKKKKMKKKSIETYKIYIFKVLKQVHPDIGISSKAMGIMNSFINDIFEKLAQEASKLARYNKKPTITSREIQTAVRLVLPGELAKHAVSEGTKAVTKFTSS	---------------------------------------------------------------------------------------------------------------MA------------------------------------------------------------------------------------------------------------------------P-------K----------------------------------------------------------G--------------------------------EKK--------------------------------------------P------------------…	ATGGCGCCCAAGGGAGAGAAGAAGCCCGCGGAGAAGAAACCGGCGTCAGAGAAGCCGGTGGAGGAGAAATCGAAAGCCGAGAAAGCTCTGGCGGAGAAGAAACCAAAAGCCGGAAAGAAGCTCCCGAAGGAGGCTGGTGCAGGCGGTGACAAGAAGAAGAAGATGAAGAAGAAGAGCATCGAGACTTACAAGATCTACATCTTCAAGGTTCTGAAGCAGGTTCATCCAGATATCGGGATCTCAAGCAAAGCGATGGGGATCATGAACAGTTTCATCAACGATATCTTCGAGAAGCTCGCTCAGGAGGCGTCGAAGCTTGCGAGGTACAACAAGAAGCCGACCATCACTTCCCGGGAGATTCAGACCGCCGTGAGACTTGTTCTTCCTGGAGAGTTGGCG…
Esa14958	Thhalv10014958m.g Org_Esalsugineum peptide: Thhalv10014958m (1 of 8) K11252 histone H2B (H2B) (PAC:20206121)	Eutrema salsugineum	Eudicot	Phytozome (https://phytozome.jgi.doe.gov/pz/portal.html)	MAKADKKPAEKKPAEKTPAAETAAAEKKPKAGKKLPKESAVAGDKKKKRSKKNVETYKIYIFKVLKQVHPDIGISSKAMGIMNSFINDIFEKLAGESSKLARYNKKPTITSREIQTAVRLVLPGELAKHAVSEGTKAVTKFTSS	---------------------------------------------------------------------------------------------------------------MA--------------------------------------------------------------------------------------------------------------------------------K----------------------------------------------------------A--------------------------------DKK--------------------------------------------P------------------…	ATGGCCAAGGCAGACAAGAAACCAGCGGAGAAGAAACCGGCAGAGAAAACTCCGGCGGCAGAAACCGCGGCGGCAGAGAAGAAACCAAAGGCTGGGAAGAAGCTTCCGAAGGAATCCGCCGTCGCCGGAGACAAGAAGAAGAAGCGATCGAAGAAGAACGTCGAGACTTACAAGATCTACATCTTCAAGGTGTTGAAGCAGGTTCACCCAGATATCGGGATCTCGAGCAAAGCCATGGGGATCATGAACAGCTTCATCAACGACATCTTCGAGAAGCTTGCCGGCGAGTCTTCGAAGCTAGCGAGGTACAACAAGAAGCCGACGATTACTTCCCGGGAGATTCAGACGGCGGTGAGACTCGTCTTGCCTGGAGAGTTGGCGAAACATGCTGTTTCTGAA…
Esa17370	Thhalv10017370m.g Org_Esalsugineum peptide: Thhalv10017370m (1 of 8) K11252 histone H2B (H2B) (PAC:20180218)	Eutrema salsugineum	Eudicot	Phytozome (https://phytozome.jgi.doe.gov/pz/portal.html)	MAPKAGKKPAEKKPAAAAEKPTEEEKVAEKAPAEKKPKAGKKLPKEAGGATDKKKKRTKKSTETYKIYIFKVLKQVHPDIGISSKAMGIMNSFINDIFEKLAQEASKLARYNKKPTITSREIQTAVRLVLPGELAKHAVSEGTKAVTKFTSS	---------------------------------------------------------------------------------------------------------------MA------------------------------------------------------------------------------------------------------------------------P-------K----------------------------------------------------------A--------------------------------GKK--------------------------------------------P------------------…	ATGGCACCAAAGGCAGGAAAGAAACCAGCAGAGAAGAAACCCGCCGCCGCCGCAGAGAAACCAACGGAGGAGGAGAAGGTAGCCGAGAAAGCTCCGGCGGAGAAGAAGCCCAAGGCCGGGAAAAAGCTACCGAAAGAAGCCGGCGGCGCAACGGACAAGAAGAAGAAGCGGACGAAGAAAAGCACAGAGACTTACAAGATCTACATCTTCAAGGTGCTGAAGCAAGTCCACCCAGATATCGGGATCTCGAGCAAAGCCATGGGGATCATGAACAGCTTCATCAACGATATCTTCGAGAAGCTTGCTCAGGAAGCGTCTAAACTCGCGAGGTACAATAAGAAACCGACGATCACTTCCCGCGAGATCCAGACTGCTGTTAGGCTTGTTCTTCCTGGTGAG…
Esa17408	Thhalv10017408m.g Org_Esalsugineum peptide: Thhalv10017408m (1 of 8) K11252 histone H2B (H2B) (PAC:20179689)	Eutrema salsugineum	Eudicot	Phytozome (https://phytozome.jgi.doe.gov/pz/portal.html)	MAPKAAEKKPAEKAPAEKRPKAEKKIGKEGGSEKKKKKSKKSVETYKIYIFKVLKQVHPDIGISGKAMGIMNSFINDIFEKLAQESSKLARYNKKPTITSREIQTAVRLVLPGELAKHAVSEGTKAVTKFTSS	---------------------------------------------------------------------------------------------------------------MA------------------------------------------------------------------------------------------------------------------------P-------KA---------------------------------------------------------A--------------------------------EKK--------------------------------------------P------------------…	ATGGCGCCCAAGGCAGCGGAGAAGAAACCAGCGGAGAAAGCTCCGGCGGAGAAGCGGCCAAAGGCGGAGAAGAAGATCGGAAAAGAAGGAGGGAGTGAGAAGAAGAAGAAGAAATCGAAGAAGAGCGTGGAGACATACAAGATCTACATCTTCAAGGTCCTGAAACAGGTTCATCCAGACATTGGAATCTCCGGGAAAGCGATGGGGATTATGAACAGTTTCATCAACGACATCTTCGAGAAACTCGCTCAGGAATCGTCTAAGCTCGCTAGGTACAACAAAAAGCCGACCATTACTTCGAGGGAGATCCAGACCGCCGTGAGATTGGTCTTGCCTGGAGAGCTCGCTAAGCACGCCGTATCTGAAGGCACCAAGGCTGTTACCAAATTCACTAGCTCT…
Eucgr.B039	Eucgr.B03925 Org_Egrandis peptide: Eucgr.B03925.1.p (1 of 6) K11252 histone H2B (H2B) (PAC:32061484)	Eucalyptus grandis	Eudicot	Phytozome (https://phytozome.jgi.doe.gov/pz/portal.html)	MAPKAEKKPAEKKPADDKKAEKAPAEKKPRAEKKLPKEAGSADKKKKKAKRSVETYKIYIFKVLKQVHPDIGISSKAMGIMNSFINDIFEKLAQESSRLARYNKKPTITSREIQTAVRLVLPGELAKHAVSEGTKAVTKFTSS	---------------------------------------------------------------------------------------------------------------MA------------------------------------------------------------------------------------------------------------------------P-------K----------------------------------------------------------A--------------------------------EKK--------------------------------------------P------------------…	ATGGCGCCGAAGGCGGAGAAGAAGCCGGCGGAGAAGAAGCCGGCCGACGACAAGAAGGCCGAGAAGGCGCCGGCCGAGAAGAAGCCGCGGGCGGAGAAGAAGTTGCCGAAGGAGGCCGGGTCGGCGGACAAGAAGAAGAAGAAGGCGAAGCGGAGCGTGGAGACGTACAAAATCTACATCTTCAAGGTGCTGAAGCAGGTCCACCCGGACATCGGCATCTCCAGCAAGGCCATGGGCATCATGAACTCCTTCATCAACGACATCTTCGAGAAGCTCGCCCAGGAGTCCTCCCGCCTCGCCCGCTACAACAAGAAGCCCACCATCACCTCCCGGGAAATCCAGACCGCCGTCCGCCTCGTCTTGCCCGGGGAGCTGGCCAAGCACGCCGTCTCCGAGGGC…
Eucgr.J003	Eucgr.J00390 Org_Egrandis peptide: Eucgr.J00390.1.p (1 of 6) K11252 histone H2B (H2B) (PAC:32035423)	Eucalyptus grandis	Eudicot	Phytozome (https://phytozome.jgi.doe.gov/pz/portal.html)	MAPKAEKKPAEKKPAEDKKAEKAPAEKKPRAEKKLPSKEAGGGGDKKKKRAKRSVETYKIYIFKVLKQVHPDIGISSKAMGIMNSFINDIFEKLAQESSRLARYNKKPTITSREIQTAVRLVLPGELAKHAVSEGTKAVTKFTSS	---------------------------------------------------------------------------------------------------------------MA------------------------------------------------------------------------------------------------------------------------P-------K----------------------------------------------------------A--------------------------------EKK--------------------------------------------P------------------…	ATGGCGCCGAAGGCGGAGAAGAAGCCGGCCGAGAAGAAGCCGGCGGAGGACAAGAAGGCCGAGAAGGCGCCGGCGGAGAAGAAGCCGAGGGCCGAGAAGAAGCTGCCCTCGAAGGAGGCCGGCGGCGGCGGCGACAAGAAGAAGAAGCGGGCGAAGCGGAGCGTGGAGACGTACAAGATCTACATCTTCAAGGTGCTGAAGCAGGTCCACCCGGACATCGGCATCTCGAGCAAGGCGATGGGGATCATGAACAGCTTCATCAACGACATCTTCGAGAAGCTGGCCCAGGAGTCGTCGCGGCTGGCGCGGTACAACAAGAAGCCCACCATCACCTCCCGGGAGATCCAGACGGCCGTCCGCCTCGTGCTGCCCGGGGAGCTCGCCAAGCACGCCGTGTCG…
Eucgr.J020	Eucgr.J02067 Org_Egrandis peptide: Eucgr.J02067.1.p (1 of 6) K11252 histone H2B (H2B) (PAC:32034528)	Eucalyptus grandis	Eudicot	Phytozome (https://phytozome.jgi.doe.gov/pz/portal.html)	MAPKGGAAGGADKKKKRVKKSVETYKIYIFKVLKQVHPDIGISSKAMGIMNSFINDIFEKLAQEASRLARYNKKPTITSREIQTAVRLVLPGELAKHAVSEGTKAVTKFTSS	---------------------------------------------------------------------------------------------------------------MA------------------------------------------------------------------------------------------------------------------------P-------K-------------------------------------------------------------------------------------------------------------------------------------------------------------…	ATGGCCCCGAAGGGCGGCGCCGCCGGCGGGGCGGACAAGAAGAAGAAGCGGGTGAAGAAGAGCGTGGAGACGTACAAGATCTACATCTTCAAGGTGCTGAAGCAGGTGCACCCTGACATCGGGATCTCCAGCAAGGCCATGGGCATCATGAACTCCTTCATCAACGACATCTTCGAGAAACTCGCCCAGGAGGCCTCGAGGCTAGCCAGGTACAACAAGAAGCCCACCATCACCTCCCGGGAGATCCAGACCGCGGTCAGGCTCGTGCTCCCCGGGGAGCTCGCCAAGCACGCCGTCTCAGAAGGGACCAAGGCGGTGACCAAGTTCACGAGCTCGTGA
Eucgr.L030	Eucgr.L03005 Org_Egrandis peptide: Eucgr.L03005.1.p (1 of 6) K11252 histone H2B (H2B) (PAC:32049315)	Eucalyptus grandis	Eudicot	Phytozome (https://phytozome.jgi.doe.gov/pz/portal.html)	MAPKAEKKPAEKKPAAEKAPAAAEKAPAEKKPKAGKKLPKEGGSDRKKRTKKSVETYKIYIFKVLKQVHPDIGISSKAMGIMNSFINDIFEKLAQESSRLARYNKKPTITSREIQTAVRLVLPGELAKHAVSEGTKAVTKFTSS	---------------------------------------------------------------------------------------------------------------MA------------------------------------------------------------------------------------------------------------------------P-------K----------------------------------------------------------A--------------------------------EKK--------------------------------------------P------------------…	ATGGCACCGAAGGCGGAGAAGAAGCCCGCGGAGAAGAAGCCGGCGGCGGAGAAGGCGCCGGCGGCGGCGGAGAAGGCCCCCGCCGAGAAGAAGCCCAAGGCCGGGAAGAAGCTCCCTAAGGAGGGCGGGTCGGACAGGAAGAAGAGGACCAAGAAGAGCGTGGAGACCTACAAGATCTACATCTTCAAGGTGCTGAAGCAGGTGCACCCGGACATCGGGATCTCCAGCAAGGCCATGGGCATCATGAATTCCTTCATCAACGACATCTTCGAGAAGCTCGCCCAGGAGTCCTCCCGCCTCGCCCGCTACAACAAGAAGCCCACCATCACCTCCCGGGAGATCCAGACCGCCGTCCGGCTCGTCCTCCCCGGCGAGCTCGCCAAGCACGCCGTGTCCGAG…
Eucgr.L144	Eucgr.L02144 Org_Egrandis peptide: Eucgr.L02144.1.p (1 of 6) K11252 histone H2B (H2B) (PAC:32062508)	Eucalyptus grandis	Eudicot	Phytozome (https://phytozome.jgi.doe.gov/pz/portal.html)	MAPKAEKKPAEKKPAEEKKSAVAEKAPAEKKPKAGKKLPKEGGAAGGADKKKKRVKKSVETYKIYIFKVLKQVHPDIGISSKAMGIMNSFINDIFEKLAQEASRLARYNKKPTITSREIQTAVRLVLPGELAKHAVSEGTKAVTKFTSS	---------------------------------------------------------------------------------------------------------------MA------------------------------------------------------------------------------------------------------------------------P-------K----------------------------------------------------------A--------------------------------EKK--------------------------------------------P------------------…	ATGGCCCCGAAGGCGGAGAAGAAGCCCGCGGAGAAGAAACCAGCGGAGGAGAAGAAGTCGGCGGTGGCGGAGAAGGCGCCCGCCGAGAAGAAGCCCAAGGCCGGCAAGAAGCTCCCCAAGGAGGGCGGCGCCGCCGGCGGGGCGGACAAGAAGAAGAAGCGGGTGAAGAAGAGCGTGGAGACGTACAAGATCTACATCTTCAAGGTGCTGAAGCAGGTGCACCCTGACATCGGGATCTCCAGCAAGGCCATGGGCATCATGAACTCCTTCATCAACGACATCTTCGAGAAACTCGCCCAGGAGGCCTCGAGGCTAGCCAGGTACAACAAGAAGCCCACCATCACCTCCCGGGAGATCCAGACCGCGGTCAGGCTCGTGCTCCCCGGGGAGCTCGCCAAG…
Eucgr.L145	Eucgr.L02145 Org_Egrandis peptide: Eucgr.L02145.1.p (1 of 6) K11252 histone H2B (H2B) (PAC:32062507)	Eucalyptus grandis	Eudicot	Phytozome (https://phytozome.jgi.doe.gov/pz/portal.html)	MAPKAEKKPAEKKPAAEKRTKKSVETYKIYIFKVLKQVHPDIGISSKAMGIMNSFINDIFEKLAQESSRLARYNKKPTITSREIQTAVRLVLPGELAKHAVSEGTKAVTKFTSS	---------------------------------------------------------------------------------------------------------------MA------------------------------------------------------------------------------------------------------------------------P-------K----------------------------------------------------------A--------------------------------EKK--------------------------------------------P------------------…	ATGGCACCGAAGGCGGAGAAGAAGCCCGCGGAGAAGAAGCCGGCGGCGGAGAAGAGGACCAAGAAGAGCGTGGAGACGTACAAGATCTACATCTTCAAGGTGCTGAAGCAGGTGCACCCGGACATCGGGATCTCCAGCAAGGCCATGGGCATCATGAACTCCTTCATCAACGACATCTTCGAGAAGCTTGCCCAGGAGTCCTCCCGCCTCGCCCGCTACAACAAGAAGCCCACCATCACCTCCCGGGAGATCCAGACCGCCGTCCGGCTCGTCCTCCCCGGCGAGCTCGCCAAGCACGCCGTCTCTGAGGGGACCAAGGCTGTGACCAAGTTTACGAGCTCTTGA
Fve01119	gene01119v1.0hybrid Org_Fvesca peptide: mrna01119.1v1.0hybrid (1 of 10) K11252 histone H2B (H2B) (PAC:27275444)	Fragaria vesca	Eudicot	Phytozome (https://phytozome.jgi.doe.gov/pz/portal.html)	MSPKRRSSSRLVVKTTKQVVKETVEVSVVRSKKRQKKVNDDEQQEPVESTIAFETKKENQTEKIEVSVEKDPAKRAIESQEETQIAEEDKEPEEIRTIPVEVPGMETPEKLRGATLSVDKDEEPKEPSTVLDDKEPVSNDVVTETQLDSDETQNFEEDGEQARTISMDSQEGSETQNFEETPMTPEKKEVNQSSKVEKEKSDDVKQTGDGEKKDKKRKRRSPGNKREGGKGYKRYVYKVFKQVHPELGMSAKAMVVLNNYMNDMFERLAGEAAKLTMYTSRKTLSSREIQGAVKLVLPGELGKHAMAEGTKAVSNYLSKNAAMSHKS	---------------------------------------------------------------------------------------------------------------MS------------------------------------------------------------------------------------------------------------------------P-------KRR--------------------------------------------------------S-----------------------SSRLVVK-TTKQVVK-ETVEV---SVVRSK----KRQKKVN-----DDEQQ----EPVESTI-------------…	ATGAGTCCGAAGCGCCGGTCATCATCCAGGTTGGTGGTGAAGACCACCAAGCAAGTTGTGAAGGAGACGGTTGAAGTCTCGGTGGTGCGGAGTAAGAAGAGGCAGAAGAAAGTGAATGATGATGAACAACAAGAGCCAGTCGAGAGTACTATTGCCTTCGAAACCAAAAAAGAAAACCAGACAGAGAAAATAGAAGTCTCGGTTGAGAAAGATCCTGCCAAGAGAGCTATTGAAAGCCAAGAAGAAACTCAAATTGCTGAAGAAGACAAAGAGCCAGAGGAAATAAGGACTATTCCTGTAGAGGTCCCCGGCATGGAAACCCCAGAGAAACTAAGAGGAGCAACTCTGAGCGTTGACAAAGACGAAGAGCCTAAAGAACCAAGCACTGTTCTAGATGAC…
Fve13945	gene13945v1.0hybrid Org_Fvesca peptide: mrna13945.1v1.0hybrid (1 of 10) K11252 histone H2B (H2B) (PAC:27273193)	Fragaria vesca	Eudicot	Phytozome (https://phytozome.jgi.doe.gov/pz/portal.html)	MAPKAEKKPAEKKPAEKTVAEKAPAEKKPKAGKKLPKEAGAAAGDKKKKRSKKSVETYKIYIFKVLKQVHPDIGISSKAMGIMNSFINDIFEKLAQESSRLARYNKKPTITSREIQTAVRLVLPGELAKHAVSEGTKAVTKFTSS	---------------------------------------------------------------------------------------------------------------MA------------------------------------------------------------------------------------------------------------------------P-------K----------------------------------------------------------A--------------------------------EKK--------------------------------------------P------------------…	ATGGCACCCAAAGCCGAGAAGAAGCCCGCCGAGAAGAAGCCTGCCGAGAAGACCGTGGCGGAGAAAGCCCCGGCGGAGAAGAAGCCCAAGGCCGGCAAGAAGCTCCCCAAGGAGGCCGGAGCCGCCGCCGGAGACAAGAAGAAGAAGAGGAGCAAGAAGAGCGTGGAGACCTACAAGATCTACATCTTCAAGGTTCTCAAGCAGGTCCACCCTGACATCGGGATCTCCAGCAAGGCCATGGGCATCATGAACAGCTTCATCAACGACATCTTCGAGAAGCTTGCTCAGGAGTCGTCCAGGCTTGCAAGATACAACAAGAAGCCGACGATTACTTCTCGGGAGATTCAGACTGCTGTGAGGCTTGTGCTTCCTGGTGAATTGGCCAAGCATGCCGTCTCT…
Fve13948	gene13948v1.0hybrid Org_Fvesca peptide: mrna13948.1v1.0hybrid (1 of 10) K11252 histone H2B (H2B) (PAC:27274563)	Fragaria vesca	Eudicot	Phytozome (https://phytozome.jgi.doe.gov/pz/portal.html)	MAPKAEKKPAEKKPAEKTVAEKAPAEKKPKAGKKLPKEAGAAAGDKKKKRNKKSVETYKIYIFKVLKQVHPDIGISSKAMGIMNSFINDIFEKLAQESSKLARYNKKPTITSREIQTAVRLVLPGELAKHAVSEGTKAVTKFTSS	---------------------------------------------------------------------------------------------------------------MA------------------------------------------------------------------------------------------------------------------------P-------K----------------------------------------------------------A--------------------------------EKK--------------------------------------------P------------------…	ATGGCTCCCAAAGCTGAGAAGAAGCCCGCCGAGAAGAAGCCGGCAGAGAAGACCGTGGCGGAGAAAGCCCCGGCGGAGAAGAAACCCAAGGCCGGAAAGAAGCTCCCCAAGGAGGCCGGAGCCGCCGCCGGAGACAAGAAGAAGAAGAGGAACAAGAAGAGCGTGGAGACCTACAAGATCTACATCTTCAAGGTCCTCAAGCAGGTCCACCCTGACATTGGGATCTCCAGCAAGGCCATGGGCATCATGAACAGCTTCATCAACGACATCTTCGAGAAGCTCGCTCAGGAGTCGTCTAAGCTCGCCAGATACAACAAGAAGCCGACGATTACTTCTCGGGAGATCCAGACCGCTGTGAGGCTTGTGCTTCCTGGTGAATTGGCCAAGCACGCCGTCTCT…
Fve13949	gene13949v1.0hybrid Org_Fvesca peptide: mrna13949.1v1.0hybrid (1 of 10) K11252 histone H2B (H2B) (PAC:27272189)	Fragaria vesca	Eudicot	Phytozome (https://phytozome.jgi.doe.gov/pz/portal.html)	MAPKAEKKPAEKTVAEKKPKAGKKLPKEAGAAAGDKKKKRNKKSVETYKIYIFKVLKQVHPDIGISSKAMGIMNSFINDIFEKLAQESSRLARYNKKPTITSREIQTAVRLVLPGELAKHAVSEGTKAVTKFTSS	---------------------------------------------------------------------------------------------------------------MA------------------------------------------------------------------------------------------------------------------------P-------K-------------------------------------------------------------------------------------------------------------------------------------------------------------…	ATGGCGCCCAAAGCAGAGAAGAAGCCTGCTGAGAAGACCGTGGCGGAGAAGAAGCCCAAGGCCGGCAAGAAGCTCCCCAAGGAGGCCGGAGCGGCTGCCGGAGACAAGAAGAAGAAGAGAAACAAGAAGAGCGTGGAGACCTACAAGATCTACATCTTCAAGGTTCTCAAGCAAGTCCACCCTGATATTGGGATCTCCAGCAAGGCCATGGGTATCATGAACAGCTTCATCAACGACATCTTCGAGAAGCTCGCTCAGGAGTCTTCGAGGCTTGCGAGGTACAACAAGAAGCCGACGATTACTTCTCGGGAGATCCAGACTGCTGTGAGGCTTGTGCTTCCTGGTGAATTGGCCAAGCACGCCGTCTCTGAGGGGACTAAGGCTGTGACTAAGTTCACT…
Fve13950	gene13950v1.0hybrid Org_Fvesca peptide: mrna13950.1v1.0hybrid (1 of 10) K11252 histone H2B (H2B) (PAC:27274402)	Fragaria vesca	Eudicot	Phytozome (https://phytozome.jgi.doe.gov/pz/portal.html)	MAPKAEKKPAEKKPAEKTVAEKAPAEKKPKAGKKLPKEAGAAAGDKKKKRNKKSVETYKIYIFKVLKQVHPDIGISSKAMGIMNSFINDIFEKLAQESSRLARYNKKPTITSREIQTAVRLVLPGELAKHAVSEGTKAVTKFTSS	---------------------------------------------------------------------------------------------------------------MA------------------------------------------------------------------------------------------------------------------------P-------K----------------------------------------------------------A--------------------------------EKK--------------------------------------------P------------------…	ATGGCACCCAAGGCTGAGAAGAAGCCCGCCGAGAAGAAGCCGGCAGAGAAGACCGTGGCGGAGAAAGCCCCGGCGGAGAAGAAGCCCAAGGCCGGCAAGAAGCTCCCCAAGGAGGCCGGAGCGGCTGCCGGAGACAAGAAGAAGAAGAGGAACAAGAAGAGCGTGGAGACCTACAAGATCTACATCTTCAAGGTCCTCAAGCAGGTCCACCCTGACATCGGGATCTCCAGCAAGGCCATGGGCATCATGAACAGCTTTATCAACGACATCTTCGAGAAGCTTGCTCAGGAGTCGTCCAGGCTTGCGAGGTACAACAAGAAGCCGACGATTACTTCTCGGGAGATTCAGACTGCTGTGAGGCTTGTGCTTCCTGGTGAATTGGCCAAGCACGCCGTCTCT…
Fve14159	gene14159v1.0hybrid Org_Fvesca peptide: mrna14159.1v1.0hybrid (1 of 10) K11252 histone H2B (H2B) (PAC:27274421)	Fragaria vesca	Eudicot	Phytozome (https://phytozome.jgi.doe.gov/pz/portal.html)	MAPKAEKKPAEKKPAEKTVAEKTPAEKKPKAGKKLPKEAGAAAGDKKKKRNKKSVETYKIYIFKVLKQVHPDIGISSKAMGIMNSFINDIFEKLAQESSRLARYNKKPTITSREIQTAVRLVLPGELAKHAVSEGTKAVTKFTSS	---------------------------------------------------------------------------------------------------------------MA------------------------------------------------------------------------------------------------------------------------P-------K----------------------------------------------------------A--------------------------------EKK--------------------------------------------P------------------…	ATGGCGCCCAAGGCTGAGAAGAAGCCCGCAGAGAAGAAGCCGGCCGAGAAGACCGTGGCGGAGAAAACCCCGGCGGAGAAGAAGCCCAAGGCCGGCAAGAAGCTCCCCAAGGAGGCCGGAGCCGCCGCCGGAGACAAGAAGAAGAAGAGAAACAAGAAGAGCGTGGAGACCTACAAGATCTACATCTTCAAGGTCCTCAAGCAGGTCCACCCTGACATTGGGATCTCCAGCAAGGCCATGGGCATCATGAACAGCTTCATCAACGACATCTTCGAGAAGCTTGCTCAGGAGTCGTCCAGGCTCGCAAGGTACAACAAGAAGCCCACGATTACTTCTCGGGAGATTCAGACTGCTGTGAGGCTTGTTCTTCCTGGTGAATTGGCCAAGCACGCCGTCTCT…
Fve14162	gene14162v1.0hybrid Org_Fvesca peptide: mrna14162.1v1.0hybrid (1 of 10) K11252 histone H2B (H2B) (PAC:27273217)	Fragaria vesca	Eudicot	Phytozome (https://phytozome.jgi.doe.gov/pz/portal.html)	MAPKAEKKPAEKKPAEKTVAEKKPKAGKKLPKEAGAAAGDKKKKRNKKSVETYKIYIFKVLKQVHPDIGISSKAMGIMNSFINDIFEKLAQESSRLARYNKKPTITSREIQTAVRLVLPGELAKHAVSEGTKAVTKFTSF	---------------------------------------------------------------------------------------------------------------MA------------------------------------------------------------------------------------------------------------------------P-------K----------------------------------------------------------A--------------------------------EKK--------------------------------------------P------------------…	ATGGCGCCCAAAGCTGAGAAGAAGCCCGCCGAGAAAAAGCCGGCCGAGAAGACCGTGGCGGAGAAGAAGCCCAAGGCCGGAAAGAAGCTCCCCAAGGAGGCCGGAGCGGCCGCCGGCGACAAGAAGAAGAAGAGGAACAAGAAGAGCGTGGAGACCTACAAGATCTACATCTTCAAGGTCCTCAAGCAGGTCCACCCTGACATTGGGATCTCCAGCAAGGCCATGGGTATCATGAACAGCTTCATCAACGACATCTTCGAGAAGCTTGCGCAGGAGTCGTCTAGGCTCGCCAGGTACAACAAGAAGCCGACGATTACTTCTCGGGAGATCCAGACCGCTGTGAGGCTTGTGCTTCCTGGTGAGTTGGCCAAGCACGCCGTCTCTGAGGGGACTAAGGCG…
Fve14163	gene14163v1.0hybrid Org_Fvesca peptide: mrna14163.1v1.0hybrid (1 of 10) K11252 histone H2B (H2B) (PAC:27276671)	Fragaria vesca	Eudicot	Phytozome (https://phytozome.jgi.doe.gov/pz/portal.html)	MAPKAEKKPAEKKPAEKTVAEKAPAEKKPKAGKKLPKEAGAAAGEKKKKRNKKSVETYKIYIFKVLKQVHPDIGISSKAMGIMNSFINDIFEKLAQESSRLARYNKKPTITSREIQTAVRLVLPGELAKHAVSEGTKAVTKFTSS	---------------------------------------------------------------------------------------------------------------MA------------------------------------------------------------------------------------------------------------------------P-------K----------------------------------------------------------A--------------------------------EKK--------------------------------------------P------------------…	ATGGCGCCCAAGGCTGAGAAGAAGCCCGCCGAGAAGAAGCCGGCCGAGAAGACCGTGGCGGAGAAAGCGCCGGCGGAGAAGAAGCCCAAGGCCGGCAAGAAGCTCCCCAAGGAAGCCGGAGCGGCCGCCGGAGAGAAGAAGAAGAAGAGAAACAAGAAGAGCGTGGAGACCTACAAGATCTACATCTTCAAGGTCCTCAAGCAGGTTCACCCTGACATTGGGATCTCCAGCAAGGCCATGGGCATCATGAACAGCTTCATCAACGACATCTTTGAGAAGCTTGCTCAGGAGTCGTCCAGGCTCGCAAGGTACAACAAGAAGCCCACGATTACTTCTCGGGAGATCCAGACTGCTGTGAGGCTTGTGCTTCCTGGTGAATTGGCCAAGCACGCCGTCTCT…
Fve18214	gene18214v1.0hybrid Org_Fvesca peptide: mrna18214.1v1.0hybrid (1 of 10) K11252 histone H2B (H2B) (PAC:27258380)	Fragaria vesca	Eudicot	Phytozome (https://phytozome.jgi.doe.gov/pz/portal.html)	MAPTKAEKKPVAEKSPAAEKKIPKEGGVEVKKKKKVKKSTETYKIYIFKVLKQVHPDIGISSKAMGIMNSFINDIFEKLAQEASRLARYNKKPTITSREIQTAVRLVLPGELAKHAVSEGTKAVTKFTSC	---------------------------------------------------------------------------------------------------------------MA------------------------------------------------------------------------------------------------------------------------PT------K----------------------------------------------------------A--------------------------------EKK---------------------------------------------------------------…	ATGGCTCCGACGAAGGCCGAAAAGAAGCCGGTGGCGGAGAAGTCCCCGGCGGCGGAGAAGAAGATCCCCAAGGAGGGCGGCGTGGAGGTGAAGAAGAAGAAGAAGGTGAAGAAGAGCACGGAGACGTATAAGATCTACATATTCAAGGTCTTGAAGCAGGTGCATCCGGACATTGGGATCTCAAGCAAGGCCATGGGGATCATGAACAGTTTTATCAATGATATATTCGAGAAGCTGGCGCAGGAGGCGTCGAGGTTGGCTAGGTATAACAAGAAGCCGACGATTACGTCGAGGGAGATCCAGACTGCTGTTAGGTTGGTGCTGCCGGGAGAGCTGGCCAAGCATGCAGTCTCTGAGGGAACCAAGGCCGTCACCAAGTTTACGAGTTGTTGA
Fve2808	gene28081v1.0hybrid Org_Fvesca peptide: mrna28081.1v1.0hybrid (1 of 10) K11252 histone H2B (H2B) (PAC:27272593)	Fragaria vesca	Eudicot	Phytozome (https://phytozome.jgi.doe.gov/pz/portal.html)	MAPKAEKKPAEKKPAEKTVAEKAPAEKKPKAGKKLPKEAGAAAGDKKKKRNKKSVETYKIYIFKVLKQVHPDIGISSKAMGIMNSFINDIFEKLAQESSRLARYNKKPTITSREIQTAVRLVLPGELAKHAVSEGTKAVTKFTSS	---------------------------------------------------------------------------------------------------------------MA------------------------------------------------------------------------------------------------------------------------P-------K----------------------------------------------------------A--------------------------------EKK--------------------------------------------P------------------…	ATGGCGCCCAAAGCCGAGAAGAAGCCCGCGGAGAAGAAGCCGGCCGAGAAGACCGTCGCCGAGAAGGCCCCGGCGGAGAAGAAGCCCAAGGCCGGGAAGAAGCTCCCCAAGGAGGCCGGAGCCGCCGCCGGAGACAAGAAGAAGAAGAGGAACAAGAAGAGCGTGGAGACCTACAAGATCTACATCTTCAAGGTCCTCAAGCAGGTCCACCCTGACATCGGGATCTCCAGCAAGGCCATGGGGATCATGAACAGCTTCATCAACGACATCTTCGAGAAGCTCGCTCAGGAGTCGTCGAGGCTTGCGAGGTACAACAAGAAGCCGACGATTACTTCGAGGGAGATCCAGACGGCGGTGAGGCTTGTGCTTCCTGGTGAGCTGGCCAAGCACGCTGTGTCG…
GBI0019688	GBI00019688	Ginkgo biloba	Gymnosperm	Plaza (https://bioinformatics.psb.ugent.be/plaza/versions/gymno-plaza/blast/index)	MAPKAEKKLAGEKKAVAEKSPAAAEKKAGKAEKRLPKEGEKKGKKKAKKSSETYKIYIFKVLKQVHTDIGVSSKAMGIMNSFINDIFEKLANESSRLARYTKKPTITSREIQTAVRLALPGELAKHAVSEGTKAVTKFTSG	---------------------------------------------------------------------------------------------------------------MA------------------------------------------------------------------------------------------------------------------------P-------K----------------------------------------------------------A--------------------------------EKK---------------------------------------------------------------…	ATGGCGCCCAAGGCCGAGAAGAAGCTTGCCGGTGAGAAGAAGGCAGTGGCTGAGAAATCCCCAGCGGCGGCAGAGAAGAAGGCAGGGAAGGCCGAGAAGAGGCTCCCAAAGGAGGGGGAGAAGAAGGGGAAGAAGAAGGCGAAGAAGAGCAGCGAGACGTACAAGATCTACATATTCAAAGTGCTCAAACAGGTCCATACTGACATCGGCGTCTCCAGCAAGGCCATGGGGATAATGAACAGCTTTATCAATGACATATTTGAGAAATTGGCCAATGAATCCTCAAGGCTCGCCAGGTACACCAAGAAGCCAACCATCACCTCAAGGGAGATTCAGACTGCCGTCCGCCTTGCTCTCCCCGGCGAGCTCGCTAAGCACGCCGTCTCCGAGGGTACCAAG…
GBI0026356	GBI00026356	Ginkgo biloba	Gymnosperm	Plaza (https://bioinformatics.psb.ugent.be/plaza/versions/gymno-plaza/blast/index)	MAPRAEKKPAEKKPAEKPHEEKKSAVAEKAPAEKKPKAEKKLPKEAGDKKKKKTKRNIETYKIYIFKVLKQVHPDIGISSKAMGIMNSFINDIFEKLAQEASKLARYNKKPTITSREIQTAVRLVLPGELAKHAVSEGTKAVTKFTSA	---------------------------------------------------------------------------------------------------------------MA------------------------------------------------------------------------------------------------------------------------P-------R----------------------------------------------------------A--------------------------------EKK--------------------------------------------P------------------…	ATGGCGCCGAGAGCAGAAAAAAAGCCCGCCGAGAAGAAGCCCGCTGAGAAACCCCACGAAGAGAAGAAATCCGCCGTTGCAGAGAAGGCTCCTGCAGAGAAAAAACCTAAGGCGGAGAAGAAGCTTCCCAAGGAAGCCGGCGACAAAAAGAAAAAGAAAACTAAGCGCAACATCGAGACCTACAAGATCTACATCTTCAAGGTCCTGAAGCAGGTGCATCCTGACATCGGCATTTCCAGCAAAGCCATGGGCATTATGAACTCCTTCATAAACGATATCTTCGAGAAATTGGCTCAGGAGGCTTCCAAACTAGCGCGCTACAACAAGAAGCCAACCATCACTTCTCGCGAGATCCAGACAGCTGTCCGTCTGGTTCTCCCAGGAGAGCTCGCGAAGCAC…
Gma03G1725	Glyma.03G172500 Org_Gmax peptide: Glyma.03G172500.1.p (1 of 16) K11252 histone H2B (H2B) (PAC:30518190)	Glycine max	Eudicot	Phytozome (https://phytozome.jgi.doe.gov/pz/portal.html)	MAPPKAEKKPAEKKPAEKAPAEKKPKAEKKISKEGGSEKKKKRTKKSVETYKIYIFKVLKQVHPDIGISSKAMGIMNSFINDIFEKLAQESSRLARYNKKPTITSREIQTAVRLVLPGELAKHAVSEGTKAVTKFTSS	---------------------------------------------------------------------------------------------------------------MA------------------------------------------------------------------------------------------------------------------------P-------PK---------------------------------------------------------A--------------------------------EKK--------------------------------------------P------------------…	ATGGCTCCCCCAAAGGCCGAGAAGAAGCCCGCGGAGAAAAAGCCCGCAGAGAAGGCTCCGGCGGAGAAGAAGCCCAAGGCCGAGAAGAAGATATCGAAGGAAGGAGGAAGCGAGAAGAAGAAGAAGAGAACAAAGAAGAGCGTGGAGACCTACAAGATTTACATCTTCAAGGTGCTGAAGCAGGTTCACCCCGACATCGGAATCTCAAGCAAGGCCATGGGGATCATGAACAGTTTCATAAACGACATCTTCGAGAAGCTCGCCCAGGAGTCGTCGCGATTGGCTAGGTATAACAAGAAGCCTACCATTACTTCCAGGGAGATCCAAACGGCGGTGCGTTTGGTCCTCCCTGGGGAGTTGGCCAAACACGCTGTCTCTGAAGGTACCAAGGCCGTCACC…
Gma10G1985	Glyma.10G198500 Org_Gmax peptide: Glyma.10G198500.1.p (1 of 16) K11252 histone H2B (H2B) (PAC:30475476)	Glycine max	Eudicot	Phytozome (https://phytozome.jgi.doe.gov/pz/portal.html)	MAKGEKKPAEKKPAAEKAPAEKTKAEKKIPKDAASGEKKKKRTKKSVETYKIYIFKVLKQVHPDIGISSKAMGIMNSFINDIFEKLAQESSRLARYNKKPTITSREIQTAVRLVLPGELAKHAVSEGTKAVTKFTSS	---------------------------------------------------------------------------------------------------------------MA--------------------------------------------------------------------------------------------------------------------------------K----------------------------------------------------------G--------------------------------EKK--------------------------------------------P------------------…	ATGGCCAAGGGAGAGAAAAAACCTGCAGAGAAGAAGCCCGCGGCGGAGAAGGCTCCGGCGGAGAAAACAAAAGCCGAGAAGAAGATCCCGAAGGACGCAGCCTCCGGCGAGAAGAAGAAGAAGAGGACGAAGAAGAGCGTGGAGACGTACAAGATCTACATCTTCAAGGTGCTGAAGCAGGTTCACCCTGACATCGGGATCTCCAGCAAGGCCATGGGGATCATGAACAGCTTCATCAACGACATCTTCGAGAAGCTCGCTCAAGAATCTTCCAGACTCGCGCGCTACAACAAGAAGCCTACCATCACCTCTCGCGAAATCCAGACTGCGGTTCGTCTTGTGCTCCCTGGTGAGCTCGCCAAGCACGCTGTCTCCGAAGGCACCAAGGCTGTAACCAAG…
Gma11G1416	Glyma.11G141600 Org_Gmax peptide: Glyma.11G141600.1.p (1 of 16) K11252 histone H2B (H2B) (PAC:30530078)	Glycine max	Eudicot	Phytozome (https://phytozome.jgi.doe.gov/pz/portal.html)	MAPKAEKKPAEKKPAEEKKSTVGDKAPAEKKPKAGKKLPKEGGAGGEGKKKKRNKKSVETYKIYIFKVLKQVHPDIGISSKAMGIMNSFINDIFEKLAQESSRLARYNKKPTITSREIQTAVRLVLPGELAKHAVSEGTKAVTKFTSS	---------------------------------------------------------------------------------------------------------------MA------------------------------------------------------------------------------------------------------------------------P-------K----------------------------------------------------------A--------------------------------EKK--------------------------------------------P------------------…	ATGGCACCAAAGGCAGAGAAGAAGCCAGCGGAGAAGAAGCCCGCGGAGGAGAAGAAGTCCACGGTGGGAGACAAGGCTCCGGCGGAGAAGAAGCCAAAGGCCGGAAAGAAGCTTCCGAAGGAGGGAGGCGCCGGCGGAGAAGGGAAGAAGAAGAAGAGAAACAAGAAGAGCGTGGAGACATACAAGATCTACATCTTCAAGGTTCTGAAGCAGGTCCACCCTGACATTGGTATCTCAAGCAAGGCCATGGGAATCATGAACAGCTTCATCAACGACATCTTCGAGAAGCTTGCCCAGGAATCTTCTAGACTTGCCCGTTACAACAAGAAGCCCACCATCACTTCAAGGGAAATTCAGACCGCGGTCAGGCTTGTGCTGCCCGGTGAATTGGCCAAGCAC…
Gma11G1417	Glyma.11G141700 Org_Gmax peptide: Glyma.11G141700.1.p (1 of 16) K11252 histone H2B (H2B) (PAC:30530990)	Glycine max	Eudicot	Phytozome (https://phytozome.jgi.doe.gov/pz/portal.html)	MAPKAEKKPAEKKPAEEKKSTVGDKAPAEKKPKAGKKLPKEGGAGGEGKKKKRNKKSVETYKIYIFKVLKQVHPDIGISSKAMGIMNSFINDIFEKLAQESSRLARYNKKPTITSREIQTAVRLVLPGELAKHAVSEGTKAVTKFTSS	---------------------------------------------------------------------------------------------------------------MA------------------------------------------------------------------------------------------------------------------------P-------K----------------------------------------------------------A--------------------------------EKK--------------------------------------------P------------------…	ATGGCACCAAAGGCAGAGAAGAAGCCAGCGGAGAAGAAGCCCGCAGAGGAGAAGAAGTCCACGGTGGGAGACAAGGCTCCGGCGGAGAAGAAGCCAAAGGCCGGAAAGAAGCTTCCGAAGGAGGGAGGCGCCGGCGGCGAAGGGAAGAAGAAGAAGAGAAACAAGAAGAGCGTGGAGACATACAAGATCTACATCTTCAAGGTTCTGAAGCAGGTTCACCCTGACATTGGTATCTCAAGCAAGGCCATGGGAATCATGAACAGCTTCATCAACGACATCTTCGAGAAGCTTGCCCAGGAATCTTCTAGACTTGCCCGCTACAACAAGAAGCCCACCATCACTTCAAGGGAAATTCAGACCGCGGTCAGGCTTGTGCTGCCCGGTGAATTGGCCAAGCAC…
Gma11G1418	Glyma.11G141800 Org_Gmax peptide: Glyma.11G141800.1.p (1 of 16) K11252 histone H2B (H2B) (PAC:30529078)	Glycine max	Eudicot	Phytozome (https://phytozome.jgi.doe.gov/pz/portal.html)	MAPKAEKKPAEEKKSTVGDKAPAEKKPKAGKKLPKEGGAGGEGKKKKRNKKSVETYKIYIFKVLKQVHPDIGISSKAMGIMNSFINDIFEKLAQESSRLARYNKKPTITSREIQTAVRLVLPGELAKHAVSEGTKAVTKFTSS	---------------------------------------------------------------------------------------------------------------MA------------------------------------------------------------------------------------------------------------------------P-------K----------------------------------------------------------A--------------------------------EKK--------------------------------------------P------------------…	ATGGCACCAAAGGCGGAGAAGAAGCCCGCAGAGGAGAAGAAGTCCACGGTGGGAGACAAGGCTCCGGCGGAGAAGAAGCCAAAGGCCGGAAAGAAGCTTCCGAAGGAGGGAGGCGCCGGCGGAGAAGGGAAGAAGAAGAAGAGGAACAAGAAGAGCGTGGAGACATACAAGATCTACATCTTCAAGGTTCTGAAGCAGGTTCACCCTGACATTGGTATCTCAAGCAAGGCCATGGGAATCATGAACAGCTTCATCAACGACATCTTCGAGAAGCTTGCCCAGGAATCTTCTAGACTTGCCCGCTACAACAAGAAACCCACCATCACTTCGAGGGAAATTCAGACCGCGGTCAGGCTTGTGCTGCCCGGTGAATTGGCTAAGCACGCCGTCTCTGAGGGT…
Gma11G1421	Glyma.11G142100 Org_Gmax peptide: Glyma.11G142100.1.p (1 of 16) K11252 histone H2B (H2B) (PAC:30529914)	Glycine max	Eudicot	Phytozome (https://phytozome.jgi.doe.gov/pz/portal.html)	MAPKAEKKPAEKKPAEEKKSTVGDKAPAEKKPKAGKKLPKEGGAGGEGKKKKRNKKSVETYKIYIFKVLKQVHPDIGISSKAMGIMNSFINDIFEKLAQESSRLARYNKKPTITSREIQTAVRLVLPGELAKHAVSEGTKAVTKFTSS	---------------------------------------------------------------------------------------------------------------MA------------------------------------------------------------------------------------------------------------------------P-------K----------------------------------------------------------A--------------------------------EKK--------------------------------------------P------------------…	ATGGCACCAAAGGCAGAGAAGAAGCCAGCAGAGAAGAAGCCCGCGGAGGAGAAGAAATCGACGGTGGGAGACAAGGCTCCGGCGGAGAAGAAGCCAAAGGCCGGAAAGAAGCTTCCGAAGGAGGGAGGCGCCGGCGGAGAAGGGAAGAAGAAGAAGAGAAACAAGAAGAGCGTGGAGACATACAAGATCTACATCTTCAAGGTTCTGAAGCAGGTTCACCCTGACATTGGTATCTCAAGCAAGGCCATGGGAATCATGAACAGCTTCATCAACGACATCTTCGAGAAGCTTGCCCAGGAATCTTCTAGACTTGCCCGCTACAACAAGAAACCCACCATCACTTCGAGGGAAATTCAGACCGCGGTCAGGCTTGTGCTGCCCGGTGAATTGGCCAAGCAC…
Gma11G1916	Glyma.11G191600 Org_Gmax peptide: Glyma.11G191600.1.p (1 of 1) PTHR23428//PTHR23428:SF50 HISTONE H2B // SUBFAMILY NOT NAMED (PAC:30529030)	Glycine max	Eudicot	Phytozome (https://phytozome.jgi.doe.gov/pz/portal.html)	MAPKRAEKLVVRSTKKVVESIVQVSVVGKRLTQVIPQAQKVSPNSDITTENKAEQENNTHQDGGVQNQEEEQKGVVNEEAKEEKNKSKTAKEQNGKEKKRGRKKRNIEGYQRYVYGVLKQVHPEMGISSKCMTALNNLMNDMFERLTFEVSKLTDYTGHMTLSSREIQGVVRLVLPGELEKHAIAEGVKAVNNYTSYDA	---------------------------------------------------------------------------------------------------------------MA------------------------------------------------------------------------------------------------------------------------P-------K---------------------------------------R------------------A------------------------EKLVVR-STKKVVE-SIVQV---SVVG-----------------------------------------------…	ATGGCTCCAAAACGTGCTGAGAAGTTGGTGGTGAGATCCACCAAGAAAGTTGTGGAATCAATTGTGCAAGTTTCTGTTGTAGGCAAAAGACTAACCCAAGTGATTCCTCAAGCACAGAAGGTTTCACCTAATTCTGACATCACCACTGAAAACAAAGCTGAGCAAGAGAATAATACTCATCAAGATGGTGGAGTCCAAAATCAAGAGGAAGAGCAAAAGGGAGTAGTGAATGAGGAAGCCAAAGAGGAGAAGAATAAGAGTAAGACCGCAAAAGAGCAAAATGGAAAGGAGAAAAAAAGAGGGAGAAAAAAGAGAAATATTGAAGGGTACCAGAGGTATGTGTATGGGGTGTTGAAGCAAGTGCACCCTGAAATGGGAATTTCTTCCAAGTGCATGACT…
Gma12G0651	Glyma.12G065100 Org_Gmax peptide: Glyma.12G065100.1.p (1 of 16) K11252 histone H2B (H2B) (PAC:30546289)	Glycine max	Eudicot	Phytozome (https://phytozome.jgi.doe.gov/pz/portal.html)	MAPKAEKKPAEKKPVEEKKSTVGDKAPAEKKPKAGKKLPKEGGAGGEGGKKKKRNKKSVETYKIYIFKVLKQVHPDIGISSKAMGIMNSFINDIFEKLAQESSRLARYNKKPTITSREIQTAVRLVLPGELAKHAVSEGTKAVTKFTSS	---------------------------------------------------------------------------------------------------------------MA------------------------------------------------------------------------------------------------------------------------P-------K----------------------------------------------------------A--------------------------------EKK--------------------------------------------P------------------…	ATGGCACCTAAGGCAGAGAAGAAGCCAGCGGAGAAGAAGCCGGTGGAGGAGAAGAAGTCGACGGTGGGAGACAAGGCTCCGGCGGAGAAGAAGCCGAAGGCCGGAAAGAAGCTTCCGAAGGAGGGAGGAGCCGGCGGAGAAGGGGGGAAGAAGAAAAAGAGGAACAAGAAGAGCGTGGAGACATACAAGATATACATATTCAAGGTTCTGAAGCAGGTCCACCCTGACATTGGTATCTCAAGCAAGGCCATGGGAATCATGAACAGCTTCATCAACGACATCTTCGAGAAGCTTGCTCAGGAATCTTCCAGACTTGCCCGCTACAACAAGAAGCCCACCATCACTTCAAGGGAGATCCAGACCGCGGTCAGGCTTGTGCTGCCCGGTGAACTGGCCAAG…
Gma12G0652	Glyma.12G065200 Org_Gmax peptide: Glyma.12G065200.1.p (1 of 16) K11252 histone H2B (H2B) (PAC:30546561)	Glycine max	Eudicot	Phytozome (https://phytozome.jgi.doe.gov/pz/portal.html)	MAPKAEKKPAEKKPAEEKKSTVGDKAPAEKKPKAGKKLPKEGGAGGEGGKKKKRNKKSVETYKIYIFKVLKQVHPDIGISSKAMGIMNSFINDIFEKLAQESSRLARYNKKPTITSREIQTAVRLVLPGELAKHAVSEGTKAVTKFTSS	---------------------------------------------------------------------------------------------------------------MA------------------------------------------------------------------------------------------------------------------------P-------K----------------------------------------------------------A--------------------------------EKK--------------------------------------------P------------------…	ATGGCACCTAAGGCAGAGAAGAAGCCAGCGGAGAAGAAGCCCGCGGAGGAGAAGAAGTCGACGGTGGGAGACAAGGCTCCGGCGGAGAAGAAGCCGAAGGCCGGAAAGAAGCTTCCGAAGGAGGGAGGAGCCGGCGGAGAAGGGGGGAAGAAGAAAAAGAGGAACAAGAAGAGCGTGGAGACGTACAAGATATACATATTCAAGGTACTGAAGCAGGTCCACCCTGACATTGGTATCTCAAGCAAGGCCATGGGAATCATGAACAGCTTCATCAACGACATCTTCGAGAAGCTTGCTCAGGAATCTTCCAGACTTGCCCGCTACAACAAGAAGCCCACCATCACTTCAAGGGAAATCCAGACCGCGGTCAGGCTTGTGCTTCCCGGTGAATTGGCCAAG…
Gma12G0654	Glyma.12G065400 Org_Gmax peptide: Glyma.12G065400.1.p (1 of 16) K11252 histone H2B (H2B) (PAC:30546434)	Glycine max	Eudicot	Phytozome (https://phytozome.jgi.doe.gov/pz/portal.html)	MAPKAEKKPAEKKPAEEKKSTVGDKAPAEKKPKAGKKLPKEGGAGGEGGKKKKRNKKSVETYKIYIFKVLKQVHPDIGISSKAMGIMNSFINDIFEKLAQESSRLARYNKKPTITSREIQTAVRLVLPGELAKHAVSEGTKAVTKFTSS	---------------------------------------------------------------------------------------------------------------MA------------------------------------------------------------------------------------------------------------------------P-------K----------------------------------------------------------A--------------------------------EKK--------------------------------------------P------------------…	ATGGCACCAAAGGCAGAGAAGAAGCCAGCGGAGAAGAAGCCCGCGGAGGAGAAGAAGTCGACGGTGGGAGACAAGGCTCCGGCGGAGAAGAAGCCGAAGGCCGGAAAGAAGCTTCCTAAGGAGGGAGGAGCCGGCGGAGAAGGGGGGAAGAAGAAGAAGAGGAACAAGAAGAGCGTGGAGACATACAAGATATACATATTCAAGGTGCTGAAGCAGGTCCACCCTGACATTGGTATCTCAAGCAAGGCCATGGGAATCATGAACAGCTTCATCAACGACATCTTCGAGAAGCTTGCTCAGGAATCTTCCAGACTTGCCCGCTACAACAAGAAGCCCACCATCACTTCAAGGGAAATCCAGACCGCGGTCAGGCTTGTGCTGCCCGGTGAATTGGCCAAG…
Gma12G0827	Glyma.12G082700 Org_Gmax peptide: Glyma.12G082700.1.p (1 of 16) K11252 histone H2B (H2B) (PAC:30548155)	Glycine max	Eudicot	Phytozome (https://phytozome.jgi.doe.gov/pz/portal.html)	MAPKRAEKLVVRSTKKVVESSVLVSVVGKRLTRGKKDTQTTDGEEEVGSQEHLVVIPIQEVTPQAQKDSPNSAITTENKAEQENNTQDGGVENNQEEEEEHEEVKEKKNKAKTPKGKNGKEKKRGRKKGRRSVEGYQRYVYRVLKQVHPEMGISSKCMTVLNNLMNDMFERLAFEASKLKDYTGHMTLSSREIQGAVRLVLPGELGKHAIAEGVKAVNNYTSYDA	---------------------------------------------------------------------------------------------------------------MA------------------------------------------------------------------------------------------------------------------------P-------K---------------------------------------R------------------A------------------------EKLVVR-STKKVVE-SSVLV---SVVG-----------------------------------------------…	ATGGCTCCAAAACGTGCTGAGAAGCTAGTGGTCAGATCCACCAAGAAAGTTGTGGAATCAAGTGTGCTGGTTTCTGTTGTAGGCAAAAGACTAACCCGTGGAAAAAAAGATACTCAAACAACTGATGGAGAAGAAGAAGTAGGTAGCCAAGAGCATCTGGTGGTCATTCCTATTCAAGAAGTGACTCCTCAAGCACAAAAGGATTCACCTAACTCTGCCATCACCACAGAAAACAAAGCTGAGCAAGAGAACAATACTCAAGATGGTGGAGTCGAAAATAATCAAGAGGAAGAGGAAGAGCATGAGGAAGTGAAAGAGAAGAAGAATAAGGCCAAGACCCCAAAAGGGAAAAATGGGAAGGAGAAAAAAAGAGGGAGAAAAAAGGGTAGGAGAAGTGTT…
Gma12G1791	Glyma.12G179100 Org_Gmax peptide: Glyma.12G179100.1.p (1 of 16) K11252 histone H2B (H2B) (PAC:30546099)	Glycine max	Eudicot	Phytozome (https://phytozome.jgi.doe.gov/pz/portal.html)	MAKAAEKKPAAEKAPAEKKPKAEKKVPKEGSGGEKKKKRSKKSVETYKIYIFKVLKQVHPDIGISSKAMGIMNSFINDIFEKLAQEAARLARYNKKPTITSREIQTAVRLVLPGELAKHAVSEGTKAVTKFTSS	---------------------------------------------------------------------------------------------------------------MA------------------------------------------------------------------------------------------------------------------------K-------A----------------------------------------------------------A--------------------------------EKK--------------------------------------------P------------------…	ATGGCGAAGGCTGCGGAGAAAAAGCCTGCGGCCGAGAAGGCTCCGGCGGAGAAAAAGCCAAAGGCGGAGAAGAAGGTTCCAAAGGAAGGCAGCGGCGGAGAGAAGAAGAAGAAGAGGTCGAAGAAGAGCGTGGAAACGTACAAGATCTACATATTCAAGGTGCTGAAGCAGGTACATCCTGACATCGGCATTTCGAGCAAGGCCATGGGGATCATGAACAGCTTCATCAACGATATATTCGAGAAGCTTGCGCAGGAAGCAGCGCGTCTCGCGAGGTATAACAAGAAGCCGACCATTACATCCAGGGAGATCCAGACCGCTGTCAGGTTGGTGCTGCCCGGGGAACTTGCCAAGCACGCTGTTTCGGAAGGAACCAAGGCTGTTACAAAGTTCACTAGC…
Gma13G1321	Glyma.13G132100 Org_Gmax peptide: Glyma.13G132100.1.p (1 of 16) K11252 histone H2B (H2B) (PAC:30501721)	Glycine max	Eudicot	Phytozome (https://phytozome.jgi.doe.gov/pz/portal.html)	MAPAKAEKKPAEKKPAAEKAPAEKKPKAEKKISKEGGSEKKKKRTKKSVETYKIYIFKVLKQVHPDIGISSKAMGIMNSFINDIFEKLAQEASRLARYNKKPTITSREIQTAVRLVLPGELAKHAVSEGTKAVTKFTSS	---------------------------------------------------------------------------------------------------------------MA------------------------------------------------------------------------------------------------------------------------P-------AK---------------------------------------------------------A--------------------------------EKK--------------------------------------------P------------------…	ATGGCTCCGGCAAAGGCAGAGAAGAAGCCGGCGGAGAAGAAGCCAGCGGCGGAGAAGGCACCGGCGGAGAAGAAGCCGAAGGCGGAGAAGAAGATCTCGAAGGAAGGAGGGAGCGAGAAGAAGAAGAAGCGCACGAAGAAGAGCGTGGAGACCTACAAGATCTACATCTTCAAGGTCCTCAAGCAGGTTCACCCCGACATTGGTATTTCCAGCAAGGCCATGGGCATCATGAACAGCTTCATCAACGACATCTTCGAGAAGCTCGCCCAGGAAGCGTCGCGTTTGGCTCGCTACAACAAGAAGCCCACCATCACCTCGAGGGAGATCCAGACCGCCGTGCGTCTCGTGCTCCCTGGTGAATTGGCCAAACACGCCGTTTCTGAAGGGACCAAGGCGGTT…
Gma13G3216	Glyma.13G321600 Org_Gmax peptide: Glyma.13G321600.1.p (1 of 16) K11252 histone H2B (H2B) (PAC:30500945)	Glycine max	Eudicot	Phytozome (https://phytozome.jgi.doe.gov/pz/portal.html)	MAKAAEKKPAAEKSPAEKKPKAEKKIPKEGGGEKKKKRSKKSVETYKIYIFKVLKQVHPDIGISSKAMGIMNSFINDIFEKLAQEAARLARYNKKPTITSREIQTAVRLVLPGELAKHAVSEGTKAVTKFTSS	---------------------------------------------------------------------------------------------------------------MA------------------------------------------------------------------------------------------------------------------------K-------A----------------------------------------------------------A--------------------------------EKK--------------------------------------------P------------------…	ATGGCGAAGGCTGCGGAGAAGAAGCCAGCGGCTGAGAAGTCTCCGGCGGAGAAGAAGCCTAAGGCAGAGAAAAAGATTCCGAAGGAAGGCGGTGGCGAGAAGAAGAAGAAGAGGTCGAAGAAGAGCGTGGAGACCTACAAGATCTATATCTTCAAGGTGCTGAAGCAGGTACACCCTGACATCGGTATTTCTAGCAAGGCCATGGGGATCATGAACAGCTTCATCAACGACATCTTCGAGAAGCTCGCGCAGGAAGCGGCGCGTCTCGCCAGGTACAACAAGAAGCCTACTATTACCTCCAGGGAGATTCAGACCGCGGTCAGGTTGGTGCTGCCCGGGGAGCTTGCCAAGCACGCCGTTTCTGAAGGAACCAAAGCCGTTACCAAGTTCACTAGCTCT…
Gma19G1734	Glyma.19G173400 Org_Gmax peptide: Glyma.19G173400.1.p (1 of 16) K11252 histone H2B (H2B) (PAC:30513293)	Glycine max	Eudicot	Phytozome (https://phytozome.jgi.doe.gov/pz/portal.html)	MAPAKAEKKPAEKKPAEKAPAEKKPKAEKKISKEGGSEKKKKRTKKSVETYKIYIFKVLKQVHPDIGISSKAMGIMNSFINDIFEKLAQESSRLARYNKKPTITSREIQTAVRLVLPGELAKHAVSEGTKAVTKFTSS	---------------------------------------------------------------------------------------------------------------MA------------------------------------------------------------------------------------------------------------------------P-------AK---------------------------------------------------------A--------------------------------EKK--------------------------------------------P------------------…	ATGGCTCCCGCAAAGGCAGAGAAGAAGCCCGCGGAGAAGAAGCCGGCAGAGAAGGCCCCAGCGGAGAAGAAGCCGAAGGCGGAGAAGAAGATATCGAAGGAAGGAGGAAGCGAGAAGAAGAAGAAGAGAACAAAGAAGAGCGTTGAGACCTACAAGATCTACATCTTCAAGGTGTTGAAGCAAGTGCACCCCGACATCGGGATCTCCAGCAAGGCTATGGGGATCATGAACAGTTTCATAAACGACATCTTCGAGAAGCTCGCCCAGGAGTCATCGCGTCTCGCTAGGTACAACAAGAAGCCCACCATTACTTCCAGGGAGATCCAAACGGCGGTGCGTTTGGTCCTCCCTGGGGAGTTGGCCAAGCATGCCGTTTCTGAAGGCACCAAGGCCGTCACC…
Gma20G1916	Glyma.20G191600 Org_Gmax peptide: Glyma.20G191600.1.p (1 of 16) K11252 histone H2B (H2B) (PAC:30522191)	Glycine max	Eudicot	Phytozome (https://phytozome.jgi.doe.gov/pz/portal.html)	MAKGEKKPAEKKPAEKAPAEKTKAEKKIPKEPASGEKKKKKRNKKSVETYKIYIFKVLKQVHPDIGISSKAMGIMNSFINDIFEKLAQESSRLARYNKKPTITSREIQTAVRLVLPGELAKHAVSEGTKAVTKFTS	---------------------------------------------------------------------------------------------------------------MA--------------------------------------------------------------------------------------------------------------------------------K----------------------------------------------------------G--------------------------------EKK--------------------------------------------P------------------…	ATGGCCAAGGGAGAGAAGAAACCGGCGGAGAAGAAGCCCGCGGAGAAGGCTCCGGCGGAGAAAACAAAAGCCGAGAAGAAGATCCCAAAGGAACCCGCCTCGGGCGAGAAGAAGAAGAAGAAGAGAAACAAGAAGAGCGTGGAGACGTACAAGATCTACATATTCAAGGTGCTGAAGCAAGTGCACCCTGACATCGGGATCTCCAGCAAAGCCATGGGGATCATGAACAGCTTCATCAACGACATCTTCGAGAAGCTCGCTCAGGAATCTTCCAGGCTCGCGCGCTACAACAAGAAGCCTACCATCACCTCTCGCGAGATCCAGACCGCCGTTCGTCTTGTTCTCCCCGGCGAGCTCGCCAAGCACGCTGTCTCCGAAGGCACCAAGGCTGTCACAAAG…
Gra01G1083	Gorai.001G108300 Org_Graimondii peptide: Gorai.001G108300.1 (1 of 14) K11252 histone H2B (H2B) (PAC:26822649)	Gossypium raimondii	Eudicot	Phytozome (https://phytozome.jgi.doe.gov/pz/portal.html)	MAPKAEKKPAEKKPAEKPTEEKKSTVGEKAPAEKKPKASKKLPKEGPGAGDKKKKKAKKSVETYKIYIFKVLKQVHPDIGISSKAMGIMNSFINDIFEKLAQESSRLARYNKKPTITSREIQTAVRLVLPGELAKHAVSEGTKAVTKFTSS	---------------------------------------------------------------------------------------------------------------MA------------------------------------------------------------------------------------------------------------------------P-------K----------------------------------------------------------A--------------------------------EKK--------------------------------------------P------------------…	ATGGCGCCGAAAGCCGAGAAAAAGCCCGCTGAGAAGAAGCCTGCCGAGAAGCCAACGGAGGAGAAAAAGTCCACCGTCGGTGAGAAAGCCCCAGCGGAGAAGAAGCCAAAGGCCAGCAAGAAGCTTCCCAAGGAAGGTCCAGGTGCCGGAGATAAGAAGAAGAAGAAAGCCAAGAAGAGTGTTGAGACCTACAAGATCTACATCTTCAAGGTCCTGAAGCAAGTCCATCCAGATATCGGTATCTCAAGCAAAGCTATGGGAATCATGAACAGTTTCATCAATGACATCTTCGAGAAACTCGCTCAAGAGTCTTCAAGACTGGCAAGGTACAACAAGAAGCCCACCATCACTTCCAGGGAAATCCAGACCGCTGTTAGACTTGTTCTTCCTGGAGAACTT…
Gra01G2500	Gorai.001G250000 Org_Graimondii peptide: Gorai.001G250000.1 (1 of 14) K11252 histone H2B (H2B) (PAC:26822485)	Gossypium raimondii	Eudicot	Phytozome (https://phytozome.jgi.doe.gov/pz/portal.html)	MAPKAEKKPAEKKPVAEKAPASVEKKISKEGGDKKKKKIKKSTETYKIYIFKVLKQVHPDIGISSKAMGIMNSFINDIFEKLAQEASRLARYNKKPTITSREIQTAVRLVLPGELAKHAVSEGTKAVTKFTSS	---------------------------------------------------------------------------------------------------------------MA------------------------------------------------------------------------------------------------------------------------P-------K----------------------------------------------------------A--------------------------------EKK--------------------------------------------P------------------…	ATGGCACCAAAGGCCGAGAAGAAGCCTGCCGAGAAAAAGCCTGTAGCAGAGAAAGCTCCAGCCTCAGTGGAGAAAAAAATATCAAAGGAAGGCGGGGATAAGAAAAAGAAAAAGATCAAAAAGAGCACAGAGACTTACAAGATTTACATTTTCAAGGTCTTGAAACAAGTTCATCCTGATATCGGTATCTCAAGCAAAGCCATGGGGATTATGAACAGTTTCATCAATGATATATTTGAGAAATTGGCTCAGGAAGCTTCTAGATTGGCCAGGTACAATAAGAAGCCAACAATTACATCGAGGGAGATCCAAACGGCAGTGAGATTAGTTTTACCGGGCGAATTGGCAAAACACGCCGTCTCTGAAGGTACCAAAGCGGTTACCAAGTTTACCAGTTCT…
Gra02G2539	Gorai.002G253900 Org_Graimondii peptide: Gorai.002G253900.1 (1 of 14) K11252 histone H2B (H2B) (PAC:26796067)	Gossypium raimondii	Eudicot	Phytozome (https://phytozome.jgi.doe.gov/pz/portal.html)	MAPKVGEKKPAEKKPAEKAPAEKRPKAEKKISKEGGADKKKKKVKKSVETYKIYIFKVLKQVHPDIGISSKAMGIMNSFINDIFEKLAQEASRLARYNKKPTITSREIQTAVRLVLPGELAKHAVSEGTKAVTKFTSS	---------------------------------------------------------------------------------------------------------------MA------------------------------------------------------------------------------------------------------------------------P-------KV---------------------------------------------------------G--------------------------------EKK--------------------------------------------P------------------…	ATGGTGAACTGTCCTTATCTCTTTCCGCACGGCGCCTCAAATCTAACCAACTCAAAGGACTCCACGTCATCGATCCGAGTGAAACACAATCAACCAATCAGAAACCACCTCTCCTCTATATGTAAACAATCCCATCTCCCTCTAAACCCTCAAGTCACTCATTCTCCAATTCCTCGAGTTCTTTCATTCCTGATTCCGTTCTCAAAAAACCCTCGTTTTCCCCATTCTTTATATCCTATGGCTCCAAAGGTTGGTGAGAAGAAGCCCGCCGAGAAAAAACCAGCGGAAAAGGCTCCGGCGGAGAAGAGGCCAAAGGCGGAGAAGAAGATCTCAAAAGAAGGCGGCGCAGATAAGAAGAAGAAGAAGGTTAAGAAGAGCGTCGAGACTTACAAGATTTAC…
Gra03G1354	Gorai.003G135400 Org_Graimondii peptide: Gorai.003G135400.1 (1 of 14) K11252 histone H2B (H2B) (PAC:26799975)	Gossypium raimondii	Eudicot	Phytozome (https://phytozome.jgi.doe.gov/pz/portal.html)	MAPKAEKKPAEKKPAEEKKTTVAEKSPAEKKPKAGKKLPKEGGAAGDKKKKKAKKSVETYKIYIFKVLKQVHPDIGISSKAMGIMNSFINDIFEKLAQEASRLARYNKKPTITSREIQTAVRLVLPGELAKHAVSEGTKAVTKFTSS	---------------------------------------------------------------------------------------------------------------MA------------------------------------------------------------------------------------------------------------------------P-------K----------------------------------------------------------A--------------------------------EKK--------------------------------------------P------------------…	ATGGCGCCCAAAGCCGAGAAGAAGCCTGCTGAGAAGAAGCCGGCCGAGGAGAAAAAGACTACCGTCGCTGAGAAATCCCCTGCCGAGAAGAAGCCGAAGGCCGGTAAGAAGCTTCCCAAAGAAGGCGGCGCGGCCGGAGACAAGAAGAAGAAGAAGGCCAAGAAGAGCGTGGAGACCTACAAGATCTACATCTTCAAGGTCCTTAAGCAAGTCCATCCTGATATCGGGATCTCAAGCAAGGCTATGGGGATCATGAACAGTTTCATCAACGATATCTTCGAGAAGCTTGCTCAGGAGGCTTCTAGACTCGCGAGGTACAACAAGAAGCCAACGATTACTTCCAGGGAAATCCAGACCGCAGTTAGGCTTGTACTTCCCGGAGAGCTCGCCAAACACGCC…
Gra03G1360	Gorai.003G136000 Org_Graimondii peptide: Gorai.003G136000.1 (1 of 14) K11252 histone H2B (H2B) (PAC:26797506)	Gossypium raimondii	Eudicot	Phytozome (https://phytozome.jgi.doe.gov/pz/portal.html)	MAPKAEKKPAEKKPAEEKKAVAEKAPAEKKPKAGKKLPKEGGAAAGDKKKKRVKKSVETYKIYIFKVLKQVHPDIGISSKAMGIMNSFINDIFEKLAQEASRLARYNKKPTITSREIQTAVRLVLPGELAKHAVSEGTKAVTKFTSS	---------------------------------------------------------------------------------------------------------------MA------------------------------------------------------------------------------------------------------------------------P-------K----------------------------------------------------------A--------------------------------EKK--------------------------------------------P------------------…	ATGGCACCAAAAGCTGAAAAAAAGCCAGCCGAGAAGAAGCCTGCCGAGGAGAAGAAAGCCGTAGCTGAGAAAGCCCCGGCAGAGAAGAAGCCTAAGGCTGGTAAAAAGCTTCCCAAGGAAGGCGGAGCGGCTGCCGGAGACAAGAAGAAGAAGAGAGTTAAGAAGAGCGTCGAGACCTACAAGATCTACATCTTCAAGGTCCTGAAGCAAGTTCACCCTGACATCGGGATCTCTAGCAAAGCTATGGGGATCATGAACAGTTTCATCAACGATATCTTCGAGAAGCTTGCTCAGGAAGCCTCTAGGCTCGCGAGGTACAACAAGAAACCCACCATCACTTCCAGGGAAATCCAGACCGCTGTTAGGCTTGTACTTCCCGGTGAGCTTGCCAAGCACGCC…
Gra04G0039	Gorai.004G003900 Org_Graimondii peptide: Gorai.004G003900.1 (1 of 14) K11252 histone H2B (H2B) (PAC:26777223)	Gossypium raimondii	Eudicot	Phytozome (https://phytozome.jgi.doe.gov/pz/portal.html)	MAPKAEKKPAEKKPAEEKKTVAEKAPAEKKPKAGKKLPKEGGAAAGDKKKKRVKKSTETYKIYIFKVLKQVHPDIGISSKAMGIMNSFINDIFEKLAQESSRLARYNKKPTITSREIQTAVRLVLPGELAKHAVSEGTKAVTKFTSS	---------------------------------------------------------------------------------------------------------------MA------------------------------------------------------------------------------------------------------------------------P-------K----------------------------------------------------------A--------------------------------EKK--------------------------------------------P------------------…	ATGGCACCAAAAGCTGAGAAGAAGCCAGCTGAGAAGAAGCCAGCGGAGGAGAAGAAGACGGTAGCTGAGAAAGCCCCTGCCGAGAAGAAGCCAAAGGCAGGCAAAAAGCTTCCCAAGGAAGGCGGAGCTGCGGCCGGAGACAAGAAGAAGAAGAGGGTCAAGAAGAGTACTGAGACCTACAAGATCTACATCTTCAAGGTCTTGAAGCAAGTTCACCCTGATATCGGTATCTCAAGCAAGGCTATGGGAATCATGAACAGCTTCATCAATGATATCTTTGAAAAGCTTGCCCAAGAATCGTCTAGGCTCGCAAGGTACAACAAGAAGCCTACCATCACTTCCAGGGAAATCCAGACCGCTGTTAGGCTTGTACTTCCCGGTGAGCTTGCGAAACACGCC…
Gra06G1039	Gorai.006G103900 Org_Graimondii peptide: Gorai.006G103900.1 (1 of 14) K11252 histone H2B (H2B) (PAC:26834719)	Gossypium raimondii	Eudicot	Phytozome (https://phytozome.jgi.doe.gov/pz/portal.html)	MAPKRRAKVVVRSTKKIVKETVQVAVIDKTEGDNNGDQQQLDTVPLEDIEEAGERVITEIPIQGSTEDKAEKEPRKVEAPGQKNRVQGEEKTEPVHEEEEPRKEEKKGKRKRGKKKELVGHEGYKTYVFRVLKQVHPGMAISSKAMSVINSLMNDMFEKITNEATKLSQYTDRKTLSSREIQGAVRLVLPGELGKHAVAEGSKAVTNYASYDIKRSKLV	---------------------------------------------------------------------------------------------------------------MA------------------------------------------------------------------------------------------------------------------------P-------KRR--------------------------------------------------------A-------------------------KVVVR-STKKIVK-ETVQV------------------------------------------------------…	ATGGCTCCCAAACGTCGAGCAAAAGTTGTAGTGAGGTCTACTAAGAAAATCGTTAAGGAAACTGTTCAAGTAGCTGTGATTGATAAAACAGAGGGAGACAACAATGGTGATCAACAACAGCTGGATACGGTTCCTTTGGAAGACATAGAAGAGGCAGGAGAAAGGGTAATCACTGAAATTCCCATACAAGGGTCAACTGAAGACAAAGCAGAAAAAGAACCCCGCAAAGTGGAAGCTCCAGGCCAAAAAAACAGAGTGCAAGGAGAAGAGAAAACAGAGCCAGTTCATGAGGAAGAAGAACCGAGGAAAGAAGAAAAGAAAGGAAAGAGAAAGAGAGGGAAGAAGAAAGAATTGGTGGGGCATGAAGGGTACAAGACGTACGTTTTCAGGGTACTGAAA…
Gra06G1044	Gorai.006G104400 Org_Graimondii peptide: Gorai.006G104400.1 (1 of 14) K11252 histone H2B (H2B) (PAC:26832833)	Gossypium raimondii	Eudicot	Phytozome (https://phytozome.jgi.doe.gov/pz/portal.html)	MAPKAEKKPAEKKPAEEKKAEKAPAEKKPRAEKKLPKEAGDKKKKRSKKSIETYKIYIFKVLKQVHPDIGISSKAMGIMNSFINDIFEKLAQESSRLARYNKKPTITSREIQTAVRLVLPGELAKHAVSEGTKAVTKFTSS	---------------------------------------------------------------------------------------------------------------MA------------------------------------------------------------------------------------------------------------------------P-------K----------------------------------------------------------A--------------------------------EKK--------------------------------------------P------------------…	ATGGCACCCAAAGCCGAGAAGAAGCCAGCCGAGAAAAAGCCAGCTGAGGAGAAAAAGGCCGAGAAGGCCCCAGCTGAGAAAAAACCAAGAGCCGAGAAGAAGCTCCCTAAAGAAGCCGGGGACAAGAAGAAGAAGCGAAGCAAGAAGAGCATTGAAACCTACAAGATCTACATCTTCAAGGTGCTGAAGCAGGTCCATCCTGATATCGGTATTTCCAGCAAAGCCATGGGTATTATGAACAGCTTCATCAACGACATCTTCGAGAAGCTGGCTCAAGAATCTTCGAGGCTTGCACGCTATAACAAGAAGCCCACCATCACCTCCCGTGAGATTCAGACTGCCGTCAGATTGGTCCTGCCTGGGGAGTTGGCCAAGCATGCTGTTTCAGAAGGGACCAAG…
Gra06G1045	Gorai.006G104500 Org_Graimondii peptide: Gorai.006G104500.1 (1 of 14) K11252 histone H2B (H2B) (PAC:26833183)	Gossypium raimondii	Eudicot	Phytozome (https://phytozome.jgi.doe.gov/pz/portal.html)	MAPKAEKKPAEKKPAEEKKAEKAPAEKKPRAEKKLPKEAGDKRKKRSKKSIETYKIYIFKVLKQVHPDIGISSKAMGIMNSFINDIFEKLAQESSRLARYNKKPTITSREIQTAVRLVLPGELAKHAVSEGTKAVTKFTSS	---------------------------------------------------------------------------------------------------------------MA------------------------------------------------------------------------------------------------------------------------P-------K----------------------------------------------------------A--------------------------------EKK--------------------------------------------P------------------…	ATGGCACCCAAAGCCGAGAAGAAGCCAGCCGAGAAAAAGCCAGCCGAGGAGAAAAAAGCCGAGAAGGCCCCAGCTGAGAAAAAACCAAGAGCCGAGAAGAAGCTCCCTAAAGAAGCCGGGGACAAGAGGAAGAAGCGAAGCAAGAAGAGCATCGAAACCTACAAGATCTACATCTTCAAGGTGCTGAAGCAAGTCCACCCTGATATCGGCATTTCCAGCAAAGCCATGGGTATTATGAACAGCTTCATCAACGACATCTTCGAGAAGCTGGCTCAAGAATCTTCGAGGCTCGCACGCTATAACAAGAAGCCCACCATCACCTCCCGTGAGATTCAGACTGCCGTAAGATTGGTCCTGCCTGGGGAGTTGGCCAAGCATGCTGTTTCAGAAGGGACCAAG…
Gra06G1046	Gorai.006G104600 Org_Graimondii peptide: Gorai.006G104600.1 (1 of 14) K11252 histone H2B (H2B) (PAC:26834087)	Gossypium raimondii	Eudicot	Phytozome (https://phytozome.jgi.doe.gov/pz/portal.html)	MAPKAEKKPAEKKPAEEKKADKAPAEKKPRAEKKLPKEAGDKKKKRSKKSIETYKIYIFKVLKQVHPDIGISSKAMGIMNSFINDIFEKLAQESSRLARYNKKPTITSREIQTAVRLVLPGELAKHAVSEGTKAVTKFTSS	---------------------------------------------------------------------------------------------------------------MA------------------------------------------------------------------------------------------------------------------------P-------K----------------------------------------------------------A--------------------------------EKK--------------------------------------------P------------------…	ATGGCACCCAAAGCCGAGAAGAAACCAGCCGAGAAAAAGCCAGCTGAGGAGAAAAAGGCCGACAAGGCCCCAGCTGAGAAAAAACCAAGAGCCGAGAAGAAGCTCCCTAAAGAAGCCGGGGACAAGAAGAAGAAGCGAAGCAAGAAGAGCATCGAAACCTACAAGATCTACATCTTCAAGGTGCTGAAGCAAGTCCACCCTGATATCGGCATTTCCAGCAAAGCCATGGGTATTATGAACAGCTTCATCAACGACATCTTCGAGAAGCTGGCTCAAGAATCTTCGAGGCTTGCACGCTATAACAAGAAGCCCACCATCACCTCCCGTGAGATCCAGACTGCCGTAAGATTGGTCCTGCCTGGGGAGTTGGCCAAGCACGCTGTTTCCGAAGGGACTAAG…
Gra09G0899	Gorai.009G089900 Org_Graimondii peptide: Gorai.009G089900.1 (1 of 14) K11252 histone H2B (H2B) (PAC:26771477)	Gossypium raimondii	Eudicot	Phytozome (https://phytozome.jgi.doe.gov/pz/portal.html)	MAPKAEKKPAEKKPAEGKKAEKAPTEKKPRAEKKLPKEAGDKKKKRPKKSVETYKIYIFKVLKQVHPDIGISSKAMGIMNSFINDIFEKLAQEASRLARYNKKPTITSREIQTAVRLVLPGELAKHAVSEGTKAVTKFTSS	---------------------------------------------------------------------------------------------------------------MA------------------------------------------------------------------------------------------------------------------------P-------K----------------------------------------------------------A--------------------------------EKK--------------------------------------------P------------------…	ATGGCACCAAAGGCCGAGAAGAAGCCTGCTGAGAAAAAACCAGCGGAAGGCAAAAAAGCCGAGAAGGCACCAACCGAGAAAAAGCCCAGAGCCGAGAAGAAGCTCCCCAAGGAAGCCGGCGACAAGAAGAAGAAGCGACCAAAGAAGAGCGTCGAAACCTACAAGATCTACATCTTTAAGGTTCTGAAGCAAGTGCATCCTGATATCGGGATTTCGAGCAAGGCCATGGGGATTATGAACAGTTTCATTAATGACATTTTCGAGAAGCTTGCTCAGGAAGCTTCGAGGCTCGCTCGTTACAACAAGAAGCCCACAATTACATCTCGGGAGATTCAAACAGCTGTGAGGCTGGTTCTGCCCGGGGAGTTGGCTAAGCATGCTGTTTCTGAAGGGACTAAG…
Gra09G4244	Gorai.009G424400 Org_Graimondii peptide: Gorai.009G424400.1 (1 of 14) K11252 histone H2B (H2B) (PAC:26768995)	Gossypium raimondii	Eudicot	Phytozome (https://phytozome.jgi.doe.gov/pz/portal.html)	MAPKAEKKPAEKKPVAEKAPASAEKRPKAEKKISKDSGDKKKKKIKKSTETYKIYIFKVLKQVHPDIGISSKAMGIMNSFINDIFEKLAQESSRLARYNKKPTIASREIQTAVKLVLPGELAKHAVSEGTKAVTKFTSS	---------------------------------------------------------------------------------------------------------------MA------------------------------------------------------------------------------------------------------------------------P-------K----------------------------------------------------------A--------------------------------EKK--------------------------------------------P------------------…	ATGGCGCCGAAAGCTGAGAAGAAGCCCGCCGAGAAAAAGCCAGTAGCGGAGAAAGCCCCAGCGTCGGCAGAGAAGAGGCCGAAGGCTGAGAAAAAGATCTCTAAAGATAGCGGAGATAAGAAGAAGAAGAAGATCAAGAAGAGCACCGAGACGTACAAGATTTATATTTTCAAGGTGTTGAAGCAGGTTCACCCTGACATCGGGATCTCGAGCAAAGCCATGGGGATTATGAACAGTTTCATCAACGATATCTTTGAGAAACTGGCTCAGGAGTCTTCTAGATTGGCTAGGTATAACAAGAAGCCGACGATCGCATCGAGGGAGATCCAGACGGCGGTGAAATTGGTTTTGCCTGGTGAACTGGCGAAACACGCCGTCTCTGAAGGAACCAAGGCGGTT…
Gra13G2647	Gorai.013G264700 Org_Graimondii peptide: Gorai.013G264700.1 (1 of 14) K11252 histone H2B (H2B) (PAC:26788557)	Gossypium raimondii	Eudicot	Phytozome (https://phytozome.jgi.doe.gov/pz/portal.html)	MAPKAEKKPAEKKPAEEKKTTVAEKSPAEKKPKAGKKLPKEGGAAGDKKKKRAKKSVETYKIYIFKVLKQVHPDIGISSKAMGIMNSFINDIFEKLAQEASRLARYNKKPTITSREIQTAVRLVLPGELAKHAVSEGHVTVL	---------------------------------------------------------------------------------------------------------------MA------------------------------------------------------------------------------------------------------------------------P-------K----------------------------------------------------------A--------------------------------EKK--------------------------------------------P------------------…	ATGGCCCCCAAAGCCGAGAAAAAGCCAGCCGAAAAGAAACCGGCGGAGGAGAAAAAGACCACCGTTGCCGAGAAGTCCCCGGCGGAGAAGAAACCGAAGGCCGGCAAGAAGCTTCCAAAAGAAGGCGGTGCCGCCGGTGATAAGAAGAAGAAGAGGGCCAAGAAGAGTGTGGAGACTTATAAGATCTACATCTTCAAGGTTCTTAAACAAGTTCACCCTGATATCGGGATCTCAAGCAAGGCTATGGGGATAATGAACAGTTTCATTAACGATATCTTTGAGAAACTTGCTCAAGAAGCTTCGAGGCTCGCGAGGTACAACAAGAAGCCCACGATTACTTCAAGGGAAATTCAGACCGCCGTTAGGCTCGTTCTTCCCGGTGAACTTGCGAAACACGCC…
Gra13G2649	Gorai.013G264900 Org_Graimondii peptide: Gorai.013G264900.1 (1 of 14) K11252 histone H2B (H2B) (PAC:26788300)	Gossypium raimondii	Eudicot	Phytozome (https://phytozome.jgi.doe.gov/pz/portal.html)	MAPKAEKKPAEKKPAEEKKTVAEKAPAEKKPKAGKKLPKEGGAAAGDKKKKRTKKSTETYKIYIFKVLKQVHPDIGISSKAMGIMNSFINDIFEKLAQEASRLARYNKKPTITSREIQTAVRLVLPGELAKHAVSEGTKAVTKFTSS	---------------------------------------------------------------------------------------------------------------MA------------------------------------------------------------------------------------------------------------------------P-------K----------------------------------------------------------A--------------------------------EKK--------------------------------------------P------------------…	ATGGCACCAAAAGCCGAGAAAAAGCCAGCAGAGAAGAAACCAGCGGAGGAGAAGAAAACAGTAGCTGAGAAAGCTCCGGCGGAGAAGAAGCCAAAGGCCGGTAAAAAGCTACCGAAGGAAGGCGGAGCAGCTGCCGGAGACAAAAAGAAGAAGAGGACCAAGAAGAGTACCGAAACCTACAAGATCTACATCTTCAAGGTCCTTAAACAAGTTCATCCAGATATCGGTATCTCAAGCAAAGCTATGGGCATTATGAACAGTTTCATCAATGACATCTTTGAGAAACTTGCTCAAGAAGCTTCGAGACTCGCGAGGTACAACAAGAAACCTACCATTACTTCTAGGGAAATCCAGACTGCTGTTAGGCTTGTACTTCCCGGTGAGCTAGCGAAGCATGCC…
Kfe08s0464	Kaladp0008s0464 Org_Kfedtschenkoi peptide: Kaladp0008s0464.1.p (1 of 11) K11252 histone H2B (H2B) (PAC:35749716)	Kalanchoe fedtschenkoi	Eudicot	Phytozome (https://phytozome.jgi.doe.gov/pz/portal.html)	MAGKSMKKPAEKAPAEKAPAEKKPKAEKKVPKEASSSDKKKKRVKKSVETYKIYIFKVLKQVHPDIGISSKAMGIMNSFINDIFEKLAQESSRLARYNKKPTITSREIQTAVRLVLPGELAKHAVSEGTKAVTKFTSS	---------------------------------------------------------------------------------------------------------------MA------------------------------------------------------------------------------------------------------------------------G-------K----------------------------------------------------------S--------------------------------MKK--------------------------------------------P------------------…	ATGGCAGGCAAGTCGATGAAGAAGCCGGCGGAGAAGGCACCGGCGGAGAAGGCGCCGGCTGAGAAGAAGCCCAAGGCGGAGAAGAAGGTGCCGAAGGAGGCCTCGTCGTCGGACAAGAAGAAGAAGAGGGTGAAGAAGAGCGTGGAGACCTACAAGATCTACATTTTCAAGGTGCTGAAGCAGGTCCATCCCGATATTGGAATCTCCAGCAAGGCCATGGGCATCATGAACAGCTTCATCAACGACATATTCGAGAAACTGGCCCAGGAGTCTTCGAGGCTTGCCAGGTACAACAAGAAGCCGACCATCACTTCTCGCGAGATCCAGACCGCCGTCAGACTGGTGCTGCCTGGGGAGTTGGCCAAGCACGCCGTTTCCGAGGGCACCAAGGCCGTGACC…
Kfe32s0321	Kaladp0032s0321 Org_Kfedtschenkoi peptide: Kaladp0032s0321.1.p (1 of 11) K11252 histone H2B (H2B) (PAC:35782631)	Kalanchoe fedtschenkoi	Eudicot	Phytozome (https://phytozome.jgi.doe.gov/pz/portal.html)	MAPKAAEKKPAAEKKPAAAPPTAAEKAPAEKKPKAGKKLPKDAGASGADKKKKRSKKSVETYKIYIFKVLKQVHPDIGISSKAMGIMNSFINDIFEKLAQESSRLARYNKKPTITSREIQTAVRLVLPGELAKHAVSEGTKAVTKFTSS	---------------------------------------------------------------------------------------------------------------MA------------------------------------------------------------------------------------------------------------------------P-------KA---------------------------------------------------------A--------------------------------EKKP-------------------------------------------A------------------…	ATGGCACCGAAAGCAGCAGAGAAGAAGCCAGCGGCCGAGAAGAAGCCAGCGGCAGCGCCACCAACCGCAGCCGAGAAGGCTCCGGCTGAGAAGAAGCCCAAGGCCGGGAAGAAGCTTCCCAAGGACGCCGGGGCCAGCGGCGCCGACAAGAAGAAGAAGCGGAGCAAGAAGAGCGTCGAGACCTACAAGATCTACATCTTCAAGGTGCTGAAGCAGGTCCACCCCGACATCGGGATCTCCAGCAAGGCTATGGGCATCATGAACAGCTTCATCAACGACATCTTTGAGAAGCTCGCTCAGGAGTCTTCCAGGCTCGCAAGGTACAACAAAAAGCCCACCATCACGTCTCGCGAAATTCAGACTGCTGTCAGGCTGGTGTTGCCTGGTGAGCTGGCTAAG…
Kfe39s0690	Kaladp0039s0690 Org_Kfedtschenkoi peptide: Kaladp0039s0690.1.p (1 of 11) K11252 histone H2B (H2B) (PAC:35771567)	Kalanchoe fedtschenkoi	Eudicot	Phytozome (https://phytozome.jgi.doe.gov/pz/portal.html)	MAGKAMKKLAEKKPEPEKAPAEKGLKAEKKISSSSSDKKKKKAKKSVETYKIYIFKVLKQVHPDIGISSKAMGIMNSFINDIFEKLAQESSRLARYNKKPTITSREIQTAVRLVLPGELAKHAVSEGTKAVTKFTSS	---------------------------------------------------------------------------------------------------------------MA------------------------------------------------------------------------------------------------------------------------G-------K----------------------------------------------------------A--------------------------------MKK---------------------------------------------------------------…	ATGGCAGGCAAGGCGATGAAGAAGCTGGCGGAGAAGAAGCCGGAGCCCGAGAAGGCCCCCGCCGAGAAGGGTCTGAAGGCTGAGAAGAAGATCTCGTCCTCCTCGTCCGACAAGAAGAAGAAGAAGGCGAAGAAGAGCGTCGAGACGTACAAGATCTACATCTTCAAGGTGCTGAAGCAGGTGCACCCGGACATCGGGATCTCCAGCAAGGCCATGGGGATCATGAACAGCTTCATCAACGACATCTTCGAGAAGCTGGCGCAGGAGTCGTCCCGGCTCGCGAGGTATAACAAGAAGCCGACGATCACGTCGCGGGAGATCCAGACGGCGGTGCGGCTCGTCCTGCCCGGGGAGCTGGCGAAGCATGCCGTTTCTGAAGGGACCAAAGCCGTCACCAAG…
Kfe44s0004	Kaladp0344s0004 Org_Kfedtschenkoi peptide: Kaladp0344s0004.1.p (1 of 11) K11252 histone H2B (H2B) (PAC:35783761)	Kalanchoe fedtschenkoi	Eudicot	Phytozome (https://phytozome.jgi.doe.gov/pz/portal.html)	MAPKAEKKPAEKKPAEKTVAAEKAPAEKKPKAGKKLPKEAGASSADKKKKRIKKSVETYKIYIFKVLKQVHPDIGISSKAMGIMNSFINDIFEKLAQEASRLARYNKKPTITSREIQTAVRLVLPGELAKHAVSEGTKAVTKFTSS	---------------------------------------------------------------------------------------------------------------MA------------------------------------------------------------------------------------------------------------------------P-------K----------------------------------------------------------A--------------------------------EKK--------------------------------------------P------------------…	ATGGCGCCCAAAGCCGAGAAGAAGCCCGCTGAGAAGAAGCCAGCGGAGAAGACCGTCGCTGCCGAGAAAGCACCGGCCGAGAAGAAGCCCAAGGCCGGGAAGAAACTCCCCAAAGAAGCTGGCGCGTCCTCAGCCGACAAGAAGAAGAAGAGAATCAAGAAGAGCGTTGAGACCTACAAGATTTACATCTTCAAGGTCCTGAAGCAGGTCCATCCCGACATCGGAATCTCCAGCAAGGCCATGGGGATCATGAACAGCTTTATCAACGACATCTTCGAGAAGCTGGCGCAGGAGGCGTCCAGGTTGGCTCGGTACAATAAGAAGCCGACGATTACCAGCCGTGAAATCCAGACTGCTGTCAGATTGGTGCTGCCTGGTGAGTTAGCCAAGCACGCGGTT…
Kfe50s0039	Kaladp0550s0039 Org_Kfedtschenkoi peptide: Kaladp0550s0039.1.p (1 of 11) K11252 histone H2B (H2B) (PAC:35777093)	Kalanchoe fedtschenkoi	Eudicot	Phytozome (https://phytozome.jgi.doe.gov/pz/portal.html)	MAAKGMKKPAEKKPEAEKAPAEKKPRAEKKVPKEGASSADKKKKRVKKSVETYKIYIFKVLKQVHPDIGISSKAMGIMNSFINDIFEKLAQESSRLARYNKKPTITSREIQTAVRLVLPGELAKHAVSEGTKAVTKFTSS	---------------------------------------------------------------------------------------------------------------MA------------------------------------------------------------------------------------------------------------------------A-------K----------------------------------------------------------G--------------------------------MKK--------------------------------------------P------------------…	ATGGCAGCAAAAGGGATGAAGAAGCCGGCGGAGAAGAAACCTGAGGCCGAGAAGGCACCGGCGGAGAAGAAGCCGCGGGCCGAGAAGAAGGTCCCGAAGGAAGGCGCGTCGTCTGCCGACAAGAAGAAGAAGCGGGTGAAGAAGAGCGTGGAAACTTACAAGATCTACATCTTCAAGGTGTTGAAGCAGGTCCATCCCGACATCGGGATCTCCAGCAAGGCCATGGGCATCATGAATAGCTTCATCAACGACATCTTCGAGAAGCTGGCCCAGGAGTCCTCCAGGCTCGCCCGGTACAACAAGAAGCCCACCATCACCTCCCGCGAGATCCAGACCGCTGTCAGATTGGTGCTTCCGGGAGAGCTGGCCAAGCACGCTGTGTCTGAGGGCACCAAGGCT…
Kfe56s0097	Kaladp0056s0097 Org_Kfedtschenkoi peptide: Kaladp0056s0097.1.p (1 of 11) K11252 histone H2B (H2B) (PAC:35773161)	Kalanchoe fedtschenkoi	Eudicot	Phytozome (https://phytozome.jgi.doe.gov/pz/portal.html)	MAGKGMKKPAEKKPEAEKAPAEKKPRAEKKVPKEGASSADKKKKRVKKSVETYKIYIFKVLKQVHPDIGISSKAMGIMNSFINDIFEKLAQESSRLARYNKKPTITSREIQTAVRLVLPGELAKHAVSEGTKAVTKFTSS	---------------------------------------------------------------------------------------------------------------MA------------------------------------------------------------------------------------------------------------------------G-------K----------------------------------------------------------G--------------------------------MKK--------------------------------------------P------------------…	ATGGCGGGCAAGGGGATGAAGAAGCCAGCGGAGAAGAAGCCGGAGGCAGAGAAGGCGCCGGCGGAGAAGAAGCCGCGGGCGGAGAAGAAGGTCCCCAAGGAGGGAGCGTCGTCGGCGGACAAGAAGAAGAAGCGGGTGAAGAAGAGCGTGGAGACGTACAAGATCTACATCTTCAAGGTGCTGAAACAGGTCCACCCCGACATCGGGATCTCCAGCAAGGCCATGGGGATCATGAACAGCTTCATCAACGACATCTTCGAGAAGTTGGCCCAGGAGTCCTCCAGGCTCGCCAGGTACAACAAGAAGCCCACCATCACTTCCCGCGAAATCCAGACCGCGGTCAGGTTGGTGCTCCCCGGTGAGCTGGCCAAGCACGCCGTCTCAGAGGGGACTAAGGCT…
Kfe58s0631	Kaladp0058s0631 Org_Kfedtschenkoi peptide: Kaladp0058s0631.1.p (1 of 11) K11252 histone H2B (H2B) (PAC:35739884)	Kalanchoe fedtschenkoi	Eudicot	Phytozome (https://phytozome.jgi.doe.gov/pz/portal.html)	MAPKAEKKPAEKKPAEKAVAAEKAPAEKKPKAGKKLPKEAGASSADKKKKRIKKSVETYKIYIFKVLKQVHPDIGISSKAMGIMNSFINDIFEKLAQEASRLARYNKKPTITSREIQTAVRLVLPGELAKHAVSEGTKAVTKFTSS	---------------------------------------------------------------------------------------------------------------MA------------------------------------------------------------------------------------------------------------------------P-------K----------------------------------------------------------A--------------------------------EKK--------------------------------------------P------------------…	ATGGCGCCCAAAGCCGAGAAGAAGCCCGCTGAGAAGAAGCCAGCTGAGAAGGCCGTCGCTGCCGAGAAAGCACCAGCCGAGAAGAAGCCCAAGGCCGGGAAGAAACTCCCTAAAGAAGCTGGCGCGTCCTCAGCCGACAAGAAGAAAAAGAGAATCAAGAAGAGCGTTGAGACCTACAAGATTTACATCTTCAAGGTCCTGAAGCAGGTCCATCCCGACATCGGAATCTCCAGCAAGGCGATGGGGATCATGAACAGCTTTATCAACGATATCTTCGAGAAGCTGGCGCAGGAGGCGTCCAGGTTGGCTCGGTACAATAAGAAGCCGACGATTACCAGCCGTGAAATCCAGACTGCTGTCAGATTGGTGCTGCCTGGTGAGTTAGCCAAGCACGCGGTT…
Kfe58s0637	Kaladp0058s0637 Org_Kfedtschenkoi peptide: Kaladp0058s0637.1.p (1 of 11) K11252 histone H2B (H2B) (PAC:35740246)	Kalanchoe fedtschenkoi	Eudicot	Phytozome (https://phytozome.jgi.doe.gov/pz/portal.html)	MAPKAEKKPAEKKPAEKAPAEKQPKAGKKLPKEAGAADKKKKRIKKSVETYKIYIFKVLKQVHPDIGISSKAMGIMNSFINDIFEKLAQESSRLARYNKKPTITSREIQTAVRLVLPGELAKHAVSEGTKAVTKFTSS	---------------------------------------------------------------------------------------------------------------MA------------------------------------------------------------------------------------------------------------------------P-------K----------------------------------------------------------A--------------------------------EKK--------------------------------------------P------------------…	ATGGCGCCCAAGGCCGAGAAAAAGCCTGCTGAGAAGAAGCCAGCGGAGAAGGCGCCGGCCGAGAAGCAGCCGAAGGCCGGGAAGAAACTCCCAAAAGAGGCCGGCGCCGCGGACAAAAAGAAGAAGAGAATCAAGAAGAGTGTGGAGACCTACAAGATCTACATCTTCAAGGTGCTGAAGCAAGTCCACCCTGATATCGGAATCTCCAGTAAGGCGATGGGAATCATGAACAGCTTTATCAACGACATTTTCGAGAAATTGGCGCAGGAGTCGTCGAGGCTGGCGAGGTACAACAAGAAGCCGACGATCACCAGCCGCGAGATTCAGACTGCCGTGAGGCTGGTTCTGCCCGGTGAATTGGCCAAACACGCCGTGTCGGAGGGCACTAAGGCCGTGACC…
Kfe71s0276	Kaladp0071s0276 Org_Kfedtschenkoi peptide: Kaladp0071s0276.1.p (1 of 11) K11252 histone H2B (H2B) (PAC:35773919)	Kalanchoe fedtschenkoi	Eudicot	Phytozome (https://phytozome.jgi.doe.gov/pz/portal.html)	MAPKAAEKKPAAEKKPAATPATAAEKKPKAGKKLPKDAGASGADKKKKRSKKSVETYKIYIFKVLKQVHPDIGISSKAMGIMNSFINDIFEKLAQESSRLARYNKKPTITSREIQTAVRLVLPGELAKHAVSEGTKAVTKFTSS	---------------------------------------------------------------------------------------------------------------MA------------------------------------------------------------------------------------------------------------------------P-------KA---------------------------------------------------------A--------------------------------EKKP-------------------------------------------A------------------…	ATGGCGCCGAAAGCAGCGGAGAAGAAGCCGGCGGCGGAGAAGAAGCCAGCGGCGACCCCAGCAACCGCGGCTGAGAAGAAACCTAAAGCGGGGAAGAAGCTCCCGAAGGACGCCGGCGCCAGCGGTGCGGACAAGAAGAAAAAGCGGAGCAAGAAGAGCGTGGAGACGTACAAGATCTACATCTTCAAGGTGCTGAAGCAGGTCCATCCCGACATTGGAATCTCCAGCAAGGCGATGGGGATTATGAACAGCTTCATCAACGACATCTTTGAGAAGCTGGCCCAGGAGTCGTCCAGGCTTGCGAGATACAACAAGAAGCCGACGATCACATCGCGCGAGATTCAGACTGCGGTGAGGCTAGTGCTGCCTGGTGAGCTTGCTAAGCACGCCGTGTCTGAG…
kfl00099_g	kfl00099_g20_v1.1 Protein	Klebsormidium nitens	Charophyte	Phytozome (https://phytozome.jgi.doe.gov/pz/portal.html)	MAPKPAAEKAPAAEKAPKAEKKPAAKAEKKPAKEGAKGKKKSKKGVETFKIYIYKVLKQVHPDTGISSKAISILNSFINDIFEKLATEASKLARYNKKPTITSREIQTAVRLILPGELAKHAVSEGTKALAAHIPWFALGAPVLFPRVRTRGTQSRRADQQRKGVDGRPINASPHAGTWSLAVRRTKRPGCRDNQVGGLRRGGQLVRRAMGLFVGECIFPCSHAGRLVYLPIRARGL	---------------------------------------------------------------------------------------------------------------MA------------------------------------------------------------------------------------------------------------------------P-------K-------------------------------------------------------------------------------------------------------------------------------------------------------------…	ATGGCTCCCAAGCCTGCCGCTGAGAAGGCCCCCGCTGCCGAGAAGGCCCCTAAGGCTGAGAAGAAGCCTGCCGCCAAGGCTGAGAAGAAGCCGGCCAAGGAGGGTGCCAAGGGCAAGAAGAAGTCCAAGAAGGGAGTGGAGACCTTCAAGATTTACATCTACAAGGTGCTCAAGCAGGTCCACCCCGACACTGGGATCAGCAGCAAGGCCATCAGCATCCTCAACTCCTTCATCAACGACATCTTCGAGAAGCTGGCCACCGAGGCCTCCAAGCTGGCGCGCTACAACAAGAAGCCGACCATCACCTCCCGCGAGATCCAGACCGCTGTGCGCCTCATCCTGCCTGGCGAGCTCGCCAAGCATGCTGTGTCTGAGGGCACCAAGGCTCTGGCGGCACAT…
kfl00106_0	kfl00106_0020_v1.1 Protein	Klebsormidium nitens	Charophyte	Phytozome (https://phytozome.jgi.doe.gov/pz/portal.html)	MAPKAAEKAPAAEKAPKAEKKPAAKAEKKPAKEGAKGKKKSKKGVETFKIYIYKVLKQVHPDTGISSKAISILNSFINDIFEKLATEASKLARYNKKPTITSREIQTAVRLILPGELAKHAVSEGTKAVTKFTSA	---------------------------------------------------------------------------------------------------------------MA------------------------------------------------------------------------------------------------------------------------P-------K-------------------------------------------------------------------------------------------------------------------------------------------------------------…	ATGACTCGGGCCAGTCCGATTCTCATCGCCGTCAACTTGCAACCAAAGTTTTCAAGTCTTCCGCCCTCCCAACCAACTTTCGCCATGGCTCCCAAGGCTGCCGAGAAGGCCCCTGCTGCCGAGAAGGCCCCTAAGGCCGAGAAGAAGCCCGCCGCTAAGGCTGAGAAGAAGCCGGCCAAGGAGGGCGCCAAGGGCAAGAAGAAGTCCAAGAAGGGAGTGGAGACCTTCAAGATTTACATCTACAAGGTGCTGAAGCAGGTGCACCCCGACACCGGCATCAGCAGCAAGGCCATCAGCATCCTCAACTCGTTCATCAACGACATCTTTGAGAAGCTGGCCACCGAGGCATCCAAGCTGGCGCGCTACAACAAGAAGCCGACCATCACCTCCCGCGAGATC…
kfl00173_0	kfl00173_0210_v1.1 Protein	Klebsormidium nitens	Charophyte	Phytozome (https://phytozome.jgi.doe.gov/pz/portal.html)	MAPKPGDTAEGEGQTAEKAPRGEAEKRPAEKRPAEKRPRGRAGKGEKTPKEGAASKAPRGRGRGQRNRRRQFTWKIYIHRVLKQVHPELGISSKAMAILDAFINDMFEKIASEASRLARISGKTTLTSREIQTAVRLLLPGELAKHAVSEGTKAVTKYTSS	---------------------------------------------------------------------------------------------------------------MA------------------------------------------------------------------------------------------------------------------------P-------K------------------------------------------------------PGDTA-----------------------EGE-GQT-AEKA--------------------------------------------P------------------…	ATGGCGCCAAAACCGGGCGACACTGCGGAGGGCGAAGGGCAGACTGCCGAGAAGGCGCCGAGGGGCGAAGCCGAGAAGCGCCCTGCAGAGAAGCGCCCTGCGGAGAAGCGACCGCGCGGCCGCGCGGGGAAGGGCGAGAAGACGCCCAAGGAAGGCGCCGCAAGCAAGGCGCCGCGCGGCCGAGGCCGCGGGCAGCGCAACAGGCGGAGGCAGTTCACGTGGAAGATCTACATTCACAGGGTGCTGAAGCAGGTGCACCCGGAGCTGGGCATCAGCAGCAAGGCGATGGCGATCCTGGACGCGTTCATCAACGACATGTTCGAGAAGATCGCGAGCGAGGCGTCGCGGCTCGCGCGCATCAGCGGCAAGACCACGCTGACGTCACGCGAGATCCAGACG…
kfl01110_0	kfl01110_0020_v1.1 Protein	Klebsormidium nitens	Charophyte	Phytozome (https://phytozome.jgi.doe.gov/pz/portal.html)	MAPKAAEKAPAAEKAPKAEKKPAAKAEKKPAKEGAKGKKKAKKGTETFKIYIYKVLKQVHPDTGISSKAISILNSFINDIFEKLATEASKLARYNKKPTITSREIQTAVRLILPGELAKHAVSEGTKAVTKFTSAF	---------------------------------------------------------------------------------------------------------------MA------------------------------------------------------------------------------------------------------------------------P-------K-------------------------------------------------------------------------------------------------------------------------------------------------------------…	ATGGCTCCCAAGGCTGCCGAGAAGGCCCCTGCAGCTGAGAAGGCCCCCAAGGCCGAGAAGAAGCCCGCCGCTAAGGCTGAGAAGAAGCCGGCCAAGGAGGGCGCCAAGGGCAAGAAGAAGGCCAAGAAGGGGACTGAGACCTTCAAGATTTACATCTACAAGGTGCTGAAGCAGGTGCACCCCGACACCGGCATCAGCAGCAAGGCCATTAGCATCCTCAACTCGTTCATCAACGACATCTTTGAGAAGCTGGCCACTGAGGCGTCCAAGCTGGCACGCTACAACAAGAAGCCGACCATCACCTCCCGCGAGATCCAGACCGCGGTGCGCCTGATCCTGCCCGGCGAGCTGGCGAAGCACGCCGTCTCTGAGGGGACCAAGGCGGTCACCAAGTTCACC…
Kla04s0141	Kalax.0004s0141 Org_Klaxiflora peptide: Kalax.0004s0141.1.p (1 of 18) K11252 histone H2B (H2B) (PAC:32539581)	Kalanchoe laxiflora	Eudicot	Phytozome (https://phytozome.jgi.doe.gov/pz/portal.html)	MAPKAEKKPAEKRPAEKAVAAEKAPAEKKPKAGKKLPKEAGASSVDKKKKRIKKSVETYKIYIFKVLKQVHPDIGISSKAMGIMNSFINDIFEKLAQEASRLARYNKKPTITSREIQTAVRLVLPGELAKHAVSEGTKAVTKFTSS	---------------------------------------------------------------------------------------------------------------MA------------------------------------------------------------------------------------------------------------------------P-------K----------------------------------------------------------A--------------------------------EKK--------------------------------------------P------------------…	ATGGCGCCAAAAGCCGAGAAGAAGCCCGCTGAGAAGAGGCCAGCGGAGAAGGCCGTCGCTGCCGAGAAAGCACCGGCCGAGAAGAAGCCAAAGGCCGGGAAGAAACTCCCTAAAGAAGCTGGCGCGTCCTCAGTCGACAAGAAGAAGAAGAGAATCAAGAAGAGCGTTGAGACCTACAAGATTTACATCTTCAAGGTCCTGAAGCAGGTCCATCCCGACATCGGAATCTCCAGCAAGGCGATGGGGATCATGAACAGCTTTATCAACGATATCTTCGAGAAGCTGGCGCAGGAGGCGTCCAGGTTGGCTCGGTACAATAAGAAGCCGACGATTACCAGCCGTGAAATCCAGACTGCTGTCAGATTGGTGCTGCCTGGTGAGTTAGCCAAGCACGCGGTT…
Kla05s0143	Kalax.0005s0143 Org_Klaxiflora peptide: Kalax.0005s0143.1.p (1 of 18) K11252 histone H2B (H2B) (PAC:32548089)	Kalanchoe laxiflora	Eudicot	Phytozome (https://phytozome.jgi.doe.gov/pz/portal.html)	MAGKGMKKPAEKKPEAEKAPAEKKPRAEKKVPKEGASSADKKKKRVKKSVETYKIYIFKVLKQVHPDIGISSKAMGIMNSFINDIFEKLAQESSRLARYNKKPTITSREIQTAVRLVLPGELAKHAVSEGTKAVTKFTSS	---------------------------------------------------------------------------------------------------------------MA------------------------------------------------------------------------------------------------------------------------G-------K----------------------------------------------------------G--------------------------------MKK--------------------------------------------P------------------…	ATGGCGGGCAAGGGGATGAAGAAGCCAGCGGAGAAGAAGCCGGAGGCAGAGAAGGCGCCGGCGGAGAAGAAGCCGCGGGCGGAGAAGAAGGTCCCCAAGGAGGGGGCGTCGTCGGCGGACAAGAAGAAGAAGCGGGTGAAGAAGAGCGTGGAGACGTACAAGATCTACATCTTCAAGGTGCTGAAGCAGGTCCATCCCGACATCGGGATCTCCAGCAAGGCCATGGGGATCATGAACAGCTTCATCAACGACATCTTCGAGAAGCTGGCCCAGGAGTCCTCCAGGCTCGCCAGGTACAACAAGAAGCCCACCATTACTTCCCGCGAAATCCAGACCGCGGTCAGGTTGGTGCTTCCCGGTGAGCTGGCCAAGCACGCCGTCTCAGAGGGGACTAAGGCT…
Kla09s0018	Kalax.0409s0018 Org_Klaxiflora peptide: Kalax.0409s0018.1.p (1 of 18) K11252 histone H2B (H2B) (PAC:32580055)	Kalanchoe laxiflora	Eudicot	Phytozome (https://phytozome.jgi.doe.gov/pz/portal.html)	MAPKAAEKKPAAEKKPAAAPPTAAEKAPAEKKPKAGKKLPKDAGASGADKKKKRSKKSVETYKIYIFKVLKQVHPDIGISSKAMGIMNSFINDIFEKLAQESSRLARYNKKPTITSREIQTAVRLVLPGELAKHAVSEGTKAVTKFTSS	---------------------------------------------------------------------------------------------------------------MA------------------------------------------------------------------------------------------------------------------------P-------KA---------------------------------------------------------A--------------------------------EKKP-------------------------------------------A------------------…	ATGGCACCGAAAGCAGCAGAGAAGAAGCCAGCGGCCGAGAAGAAGCCAGCGGCAGCGCCACCAACCGCAGCCGAGAAGGCTCCGGCTGAGAAGAAGCCCAAGGCCGGGAAGAAGCTTCCCAAGGACGCCGGGGCCAGCGGCGCCGACAAGAAGAAGAAGCGGAGCAAGAAGAGCGTCGAGACCTACAAGATCTACATCTTCAAGGTGCTGAAGCAGGTCCACCCCGACATCGGGATCTCCAGCAAGGCTATGGGCATCATGAACAGCTTCATCAACGACATCTTTGAGAAGCTCGCTCAGGAGTCTTCCAGGCTCGCAAGGTACAACAAAAAGCCCACCATCACGTCTCGCGAAATTCAGACTGCTGTCAGGCTGGTGTTGCCTGGTGAGCTGGCTAAG…
Kla22s0032	Kalax.0222s0032 Org_Klaxiflora peptide: Kalax.0222s0032.1.p (1 of 18) K11252 histone H2B (H2B) (PAC:32585727)	Kalanchoe laxiflora	Eudicot	Phytozome (https://phytozome.jgi.doe.gov/pz/portal.html)	MAAKGMKKPAEKKPEAEKAPAEKKPRAEKKVPKEGASSADKKKKRVKKSVETYKIYIFKVLKQVHPDIGISSKAMGIMNSFINDIFEKLAQESSRLARYNKKPTITSREIQTAVRLVLPGELAKHAVSEGTKAVTKFTSS	---------------------------------------------------------------------------------------------------------------MA------------------------------------------------------------------------------------------------------------------------A-------K----------------------------------------------------------G--------------------------------MKK--------------------------------------------P------------------…	ATGGCGGCAAAGGGGATGAAGAAGCCAGCGGAGAAGAAGCCCGAGGCCGAGAAGGCACCGGCGGAGAAGAAGCCGCGGGCCGAGAAGAAGGTCCCGAAGGAAGGCGCGTCGTCTGCCGACAAGAAGAAGAAGCGGGTAAAGAAGAGCGTGGAGACTTACAAGATCTACATCTTCAAGGTGCTGAAGCAGGTCCACCCTGACATCGGGATCTCCAGCAAGGCCATGGGCATCATGAATAGCTTCATCAACGACATCTTCGAGAAGCTGGCCCAGGAGTCCTCCAGGCTCGCCCGGTACAACAAGAAGCCCACCATCACCTCCCGCGAGATCCAGACCGCTGTCAGATTGGTGCTTCCAGGAGAGCTGGCCAAGCACGCTGTGTCTGAGGGCACCAAGGCT…
Kla27s0058	Kalax.0127s0058 Org_Klaxiflora peptide: Kalax.0127s0058.1.p (1 of 18) K11252 histone H2B (H2B) (PAC:32534248)	Kalanchoe laxiflora	Eudicot	Phytozome (https://phytozome.jgi.doe.gov/pz/portal.html)	MAGKSMKKPAEKAPAEKAPAEKKPKAEKKVPKEASSSDKKKKRVKKSVETYKIYIFKVLKQVHPDIGISSKAMGIMNSFINDIFEKLAQESSRLARYNKKPTITSREIQTAVRLVLPGELAKHAVSEGTKAVTKFTSS	---------------------------------------------------------------------------------------------------------------MA------------------------------------------------------------------------------------------------------------------------G-------K----------------------------------------------------------S--------------------------------MKK--------------------------------------------P------------------…	ATGGCAGGCAAGTCGATGAAGAAGCCGGCGGAGAAGGCACCGGCGGAGAAGGCGCCGGCTGAGAAGAAGCCTAAGGCGGAGAAGAAGGTGCCGAAGGAGGCCTCGTCGTCGGACAAGAAGAAGAAGAGGGTGAAGAAGAGCGTGGAGACCTACAAGATCTACATTTTCAAGGTGCTGAAGCAGGTCCATCCCGACATCGGAATCTCCAGCAAGGCCATGGGCATCATGAACAGCTTCATCAACGACATATTCGAGAAGCTGGCCCAGGAGTCTTCGAGGCTTGCCAGGTACAACAAGAAGCCGACCATCACTTCTCGCGAGATCCAGACCGCCGTCAGACTGGTGCTGCCTGGGGAGTTGGCCAAGCACGCCGTTTCCGAGGGCACCAAGGCCGTGACC…
Kla27s0125	Kalax.0027s0125 Org_Klaxiflora peptide: Kalax.0027s0125.1.p (1 of 18) K11252 histone H2B (H2B) (PAC:32595870)	Kalanchoe laxiflora	Eudicot	Phytozome (https://phytozome.jgi.doe.gov/pz/portal.html)	MAGKAMKKLAEKKPEPEKAPAEKGLKAEKKISSSSSDKKKKKAKKSVETYKIYIFKVLKQVHPDIGISSKAMGIMNSFINDIFEKLAQESSRLARYNKKPTITSREIQTAVRLVLPGELAKHAVSEGTKAVTKFTSS	---------------------------------------------------------------------------------------------------------------MA------------------------------------------------------------------------------------------------------------------------G-------K----------------------------------------------------------A--------------------------------MKK---------------------------------------------------------------…	ATGGCAGGCAAGGCGATGAAGAAGCTGGCGGAGAAGAAGCCGGAGCCCGAGAAGGCCCCCGCCGAGAAGGGTCTGAAGGCTGAGAAGAAGATCTCGTCCTCCTCGTCCGACAAGAAGAAGAAGAAGGCGAAGAAGAGCGTCGAGACGTACAAGATCTACATCTTCAAGGTGCTGAAGCAGGTGCACCCGGACATCGGGATCTCCAGCAAGGCCATGGGGATCATGAACAGCTTCATCAACGACATCTTCGAGAAGCTGGCGCAGGAGTCGTCCCGGCTCGCGAGGTATAACAAGAAGCCGACGATCACGTCGCGGGAGATCCAGACGGCGGTGCGGCTCGTCCTGCCCGGGGAGCTGGCGAAGCATGCCGTTTCTGAAGGGACCAAAGCCGTCACCAAG…
Kla28s0058	Kalax.0028s0058 Org_Klaxiflora peptide: Kalax.0028s0058.1.p (1 of 18) K11252 histone H2B (H2B) (PAC:32541899)	Kalanchoe laxiflora	Eudicot	Phytozome (https://phytozome.jgi.doe.gov/pz/portal.html)	MAGKSMKKPAEKAPAEKAPAEKKPKAEKKVPKEASSSDKKKKRVKKSVETYKIYIFKVLKQVHPDIGISSKAMGIMNSFINDIFEKLAQESSRLARYNKKPTITSREIQTAVRLVLPGELAKHAVSEGTKAVTKFTSS	---------------------------------------------------------------------------------------------------------------MA------------------------------------------------------------------------------------------------------------------------G-------K----------------------------------------------------------S--------------------------------MKK--------------------------------------------P------------------…	ATGGCAGGCAAGTCGATGAAGAAGCCGGCGGAGAAGGCACCGGCGGAGAAGGCGCCGGCTGAGAAGAAGCCCAAGGCGGAGAAGAAGGTGCCGAAGGAGGCCTCGTCGTCGGACAAGAAGAAGAAGAGGGTGAAAAAGAGCGTGGAGACCTACAAGATCTACATTTTCAAGGTGCTGAAGCAGGTCCATCCCGATATCGGAATCTCCAGCAAGGCTATGGGCATCATGAACAGCTTCATCAACGACATATTCGAGAAACTGGCCCAGGAGTCTTCGAGGCTTGCCAGGTACAACAAGAAGCCGACCATTACTTCTCGCGAGATCCAGACCGCCGTCAGACTGGTGCTGCCTGGGGAGTTGGCCAAGCACGCCGTTTCCGAGGGCACCAAGGCCGTGACC…
Kla45s0025	Kalax.0545s0025 Org_Klaxiflora peptide: Kalax.0545s0025.1.p (1 of 18) K11252 histone H2B (H2B) (PAC:32595520)	Kalanchoe laxiflora	Eudicot	Phytozome (https://phytozome.jgi.doe.gov/pz/portal.html)	MAPKAEKKPAEKKPAEKAVAAEKAPAEKKPKAGKKLPKEAGASSADKKKKRIKKSVETYKIYIFKVLKQVHPDIGISSKAMGIMNSFINDIFEKLAQEASRLARYNKKPTITSREIQTAVRLVLPGELAKHAVSEGTKAVTKFTSS	---------------------------------------------------------------------------------------------------------------MA------------------------------------------------------------------------------------------------------------------------P-------K----------------------------------------------------------A--------------------------------EKK--------------------------------------------P------------------…	ATGGCGCCCAAGGCCGAGAAGAAGCCCGCTGAGAAGAAGCCAGCAGAGAAGGCCGTCGCTGCCGAGAAAGCACCGGCCGAGAAGAAGCCCAAGGCCGGGAAGAAACTCCCTAAAGAAGCTGGCGCGTCCTCAGCCGACAAGAAGAAAAAGAGAATCAAGAAGAGCGTTGAGACCTACAAGATTTACATCTTCAAGGTCCTAAAGCAGGTCCATCCCGACATCGGAATCTCCAGCAAGGCGATGGGGATCATGAACAGCTTTATCAACGATATCTTCGAGAAGCTGGCGCAGGAGGCGTCCAGGTTGGCTCGGTACAATAAGAAGCCGACGATTACCAGCCGTGAAATCCAGACTGCTGTCAGATTGGTGCTGCCTGGTGAGTTAGCCAAGCACGCGGTT…
Kla45s0032	Kalax.0545s0032 Org_Klaxiflora peptide: Kalax.0545s0032.1.p (1 of 18) K11252 histone H2B (H2B) (PAC:32595528)	Kalanchoe laxiflora	Eudicot	Phytozome (https://phytozome.jgi.doe.gov/pz/portal.html)	MAPKAEKKPAEKKPAEKAPAEKQPKAGKKLPKEAGAADKKKKRIKKSVETYKIYIFKVLKQVHPDIGISSKAMGIMNSFINDIFEKLAQESSRLARYNKKPTITSREIQTAVRLVLPGELAKHAVSEGTKAVTKFTSS	---------------------------------------------------------------------------------------------------------------MA------------------------------------------------------------------------------------------------------------------------P-------K----------------------------------------------------------A--------------------------------EKK--------------------------------------------P------------------…	ATGGCGCCCAAGGCCGAGAAAAAGCCTGCTGAGAAGAAGCCAGCGGAGAAGGCGCCGGCCGAGAAGCAGCCGAAGGCCGGGAAGAAACTCCCAAAAGAAGCCGGCGCCGCGGACAAAAAGAAGAAGAGAATCAAGAAGAGTGTGGAGACCTACAAGATCTACATCTTCAAGGTGCTGAAGCAAGTCCACCCTGATATCGGAATCTCCAGCAAGGCGATGGGAATCATGAACAGCTTTATCAACGACATTTTCGAGAAATTGGCGCAGGAGTCGTCGAGGCTGGCGAGGTACAATAAGAAGCCGACGATCACCAGCCGCGAGATTCAGACTGCCGTGAGGCTGGTGCTGCCCGGTGAATTGGCCAAACATGCCGTGTCGGAGGGCACTAAGGCCGTGACC…
Kla58s0016	Kalax.0458s0016 Org_Klaxiflora peptide: Kalax.0458s0016.1.p (1 of 18) K11252 histone H2B (H2B) (PAC:32598700)	Kalanchoe laxiflora	Eudicot	Phytozome (https://phytozome.jgi.doe.gov/pz/portal.html)	MAPKAAEKKPAATPATAAEKAPAEKKPKAGKKLPKDAGASGTDKKKKRSKKNVETYKIYIFKVLKQVHPDIGISSKAMGIMNSFINDIFEKLAQESSRLARYNKKPTITSREIQTAVRLVLPGELAKHAVSEGTKAVTKFTSS	---------------------------------------------------------------------------------------------------------------MA------------------------------------------------------------------------------------------------------------------------P-------K------------------------------------------------------------------------------------------------------------------------------------------A------------------…	ATGGCGCCGAAAGCAGCGGAGAAGAAGCCGGCGGCGACCCCGGCAACCGCGGCGGAGAAAGCCCCCGCTGAGAAGAAACCTAAAGCGGGGAAGAAGCTCCCGAAGGACGCCGGCGCCAGCGGTACGGACAAGAAGAAGAAGCGGAGCAAGAAGAATGTGGAGACGTACAAGATCTACATCTTCAAGGTGCTGAAGCAGGTCCATCCCGACATTGGAATATCCAGCAAGGCGATGGGGATTATGAACAGCTTCATCAACGATATCTTTGAGAAGCTGGCCCAGGAGTCGTCCAGGCTTGCCAGATACAACAAGAAGCCGACGATCACTTCGCGCGAGATTCAGACTGCGGTGAGGCTAGTGCTGCCTGGTGAGCTTGCTAAACACGCCGTGTCTGAGGGA…
Kla66s0003	Kalax.1566s0003 Org_Klaxiflora peptide: Kalax.1566s0003.1.p (1 of 18) K11252 histone H2B (H2B) (PAC:32587729)	Kalanchoe laxiflora	Eudicot	Phytozome (https://phytozome.jgi.doe.gov/pz/portal.html)	MAPKAEKKPAEKKPAEKAPAEKQPKAGKKLPKEAGAADKKKKRIKKSVETYKIYIFKVLKQVHPDIGISSKAMGIMNSFINDIFEKLAQESSRLARYNKKPTITSREIQTAVRLVLPGELAKHAVSEGTKAVTKFTSS	---------------------------------------------------------------------------------------------------------------MA------------------------------------------------------------------------------------------------------------------------P-------K----------------------------------------------------------A--------------------------------EKK--------------------------------------------P------------------…	ATGGCGCCCAAGGCCGAGAAAAAGCCTGCTGAGAAGAAGCCAGCGGAGAAGGCGCCGGCCGAGAAGCAGCCGAAGGCCGGGAAGAAACTCCCAAAAGAGGCCGGCGCCGCGGACAAAAAGAAGAAGAGAATCAAGAAGAGTGTGGAGACCTACAAGATCTACATCTTCAAGGTGCTGAAGCAAGTCCACCCTGATATTGGAATCTCCAGTAAGGCGATGGGAATCATGAACAGCTTTATCAACGACATTTTCGAGAAATTGGCGCAGGAGTCGTCGAGGCTGGCGAGGTACAACAAGAAGCCGACGATCACCAGCCGCGAGATTCAGACTGCCGTGAGGCTGGTTCTGCCCGGTGAATTGGCCAAACACGCCGTGTCGGAGGGTACTAAGGCCGTGACC…
Kla73s0008	Kalax.1073s0008 Org_Klaxiflora peptide: Kalax.1073s0008.1.p (1 of 18) K11252 histone H2B (H2B) (PAC:32544544)	Kalanchoe laxiflora	Eudicot	Phytozome (https://phytozome.jgi.doe.gov/pz/portal.html)	MAGKGMKKPAEKKPEAEKAPAEKKPRAEKKVPKEGASSADKKKKRVKKSVETYKIYIFKVLKQVHPDIGISSKAMGIMNSFINDIFEKLAQESSRLARYNKKPTITSREIQTAVRLVLPGELAKHAVSEGTKAVTKFTSS	---------------------------------------------------------------------------------------------------------------MA------------------------------------------------------------------------------------------------------------------------G-------K----------------------------------------------------------G--------------------------------MKK--------------------------------------------P------------------…	ATGGCGGGCAAGGGGATGAAGAAGCCAGCGGAGAAGAAGCCGGAGGCAGAGAAGGCGCCGGCGGAGAAGAAGCCGCGGGCGGAGAAGAAGGTCCCCAAGGAGGGAGCGTCGTCTGCGGACAAGAAGAAGAAGCGGGTGAAGAAGAGCGTGGAGACGTACAAGATCTACATCTTCAAGGTGCTGAAACAGGTCCACCCCGACATCGGGATCTCCAGCAAGGCCATGGGGATCATGAACAGCTTCATCAACGACATCTTCGAGAAGTTGGCCCAGGAGTCCTCCAGGCTCGCCAGGTACAACAAGAAGCCCACCATCACTTCCCGCGAAATCCAGACCGCGGTCAGGTTGGTGCTCCCCGGTGAGCTGGCCAAGCACGCCGTCTCAGAGGGGACTAAGGCT…
Kla81s0077	Kalax.0181s0077 Org_Klaxiflora peptide: Kalax.0181s0077.1.p (1 of 18) K11252 histone H2B (H2B) (PAC:32568608)	Kalanchoe laxiflora	Eudicot	Phytozome (https://phytozome.jgi.doe.gov/pz/portal.html)	MAAKGMKKPAEKKPEAEKAPAEKKPRAEKKVPKEGTSSADKKKKRVKKSVETYKIYIFKVLKQVHPDIGISSKAMGIMNSFINDIFEKLAQESSRLARYNKKPTITSREIQTAVRLVLPGELAKHAVSEGTKAVTKFTSS	---------------------------------------------------------------------------------------------------------------MA------------------------------------------------------------------------------------------------------------------------A-------K----------------------------------------------------------G--------------------------------MKK--------------------------------------------P------------------…	ATGGCAGCAAAAGGGATGAAGAAGCCGGCGGAGAAGAAACCTGAGGCCGAGAAGGCACCGGCGGAGAAGAAGCCGCGGGCCGAGAAGAAGGTCCCGAAGGAAGGCACGTCGTCTGCCGACAAGAAGAAGAAGCGGGTGAAGAAGAGCGTGGAAACTTACAAGATCTACATCTTCAAGGTGTTGAAGCAGGTCCATCCCGACATCGGGATCTCCAGCAAGGCCATGGGCATCATGAATAGCTTCATCAACGACATCTTCGAGAAGCTTGCCCAGGAGTCCTCCAGGCTCGCCCGGTACAACAAGAAGCCCACCATCACCTCCCGCGAGATCCAGACCGCTGTCAGATTGGTGCTTCCGGGAGAGCTGGCCAAGCACGCTGTGTCGGAGGGCACCAAGGCT…
Kla91s0031	Kalax.0291s0031 Org_Klaxiflora peptide: Kalax.0291s0031.1.p (1 of 18) K11252 histone H2B (H2B) (PAC:32597624)	Kalanchoe laxiflora	Eudicot	Phytozome (https://phytozome.jgi.doe.gov/pz/portal.html)	MAPKAAEKKPAAEKKPAATPATAAEKAPAEKKPKAGKKLPKDAGASGADKKKKRSKKSVETYKIYIFKVLKQVHPDIGISSKAMGIMNSFINDIFEKLAQESSRLARYNKKPTITSREIQTAVRLVLPGELAKHAVSEGTKAVTKFTSS	---------------------------------------------------------------------------------------------------------------MA------------------------------------------------------------------------------------------------------------------------P-------KA---------------------------------------------------------A--------------------------------EKKP-------------------------------------------A------------------…	ATGGCGCCGAAAGCAGCGGAGAAGAAGCCGGCGGCGGAGAAGAAGCCAGCGGCGACCCCAGCAACCGCGGCGGAGAAAGCCCCGGCTGAGAAGAAACCTAAAGCGGGGAAGAAGCTCCCGAAGGACGCCGGCGCCAGCGGTGCGGACAAGAAGAAGAAGCGGAGCAAGAAGAGCGTGGAGACGTACAAGATCTACATCTTCAAGGTGCTGAAGCAGGTCCATCCCGACATTGGAATCTCCAGCAAGGCGATGGGGATTATGAACAGCTTCATCAACGACATCTTTGAGAAGCTGGCCCAGGAGTCGTCCAGGCTTGCGAGATACAACAAGAAGCCGACGATCACATCGCGCGAGATTCAGACTGCGGTGAGGCTAGTGCTGCCTGGTGAGCTTGCTAAG…
Lda18447	ENA|CUT18447|CUT18447.1 Lilium davidii var. unicolor H2B.1	Lilium davidii	Monocot	European Nucleotide Archive (https://www.ebi.ac.uk/ena; https://doi.org/10.1111/tpj.13133)	MAPKAEKKPAAKKPAATPPPEEEKEVVPPPPAEKKPKAGKKLPAAKEGDAKKKKKAKKSIETYKIYIFKVLKQVHPDIGISSKAMGIMNSFINDIFEKLAQESARLARYNKKPTITSREIQTSVRLVLPGELAKHAVSEGTKAVTKFTSA	---------------------------------------------------------------------------------------------------------------MA------------------------------------------------------------------------------------------------------------------------P-------K----------------------------------------------------------A--------------------------------EKK--------------------------------------------P------------------…	ATGGCGCCCAAGGCCGAGAAGAAGCCCGCCGCCAAGAAGCCAGCGGCGACGCCGCCCCCAGAGGAGGAGAAGGAGGTGGTTCCGCCGCCGCCGGCGGAGAAGAAGCCCAAGGCCGGCAAGAAGCTGCCGGCAGCCAAGGAGGGCGATGCGAAGAAGAAGAAGAAGGCGAAGAAGTCGATTGAGACCTATAAGATCTATATCTTCAAGGTTCTCAAGCAGGTCCATCCCGATATCGGGATCTCCAGCAAGGCGATGGGTATCATGAACAGCTTCATCAATGACATCTTTGAGAAGCTCGCCCAGGAGTCCGCCCGTCTCGCCCGCTACAACAAGAAGCCAACCATCACCTCCCGGGAGATCCAGACCTCCGTCCGCCTTGTTCTCCCCGGCGAGCTTGCC…
Lda18449	ENA|CUT18449|CUT18449.1 Lilium davidii var. unicolor mgH2B	Lilium davidii	Monocot	European Nucleotide Archive (https://www.ebi.ac.uk/ena; https://doi.org/10.1111/tpj.13133)	MPPRRKKTAAGAAAGGKAAAAAVGKAGFMPPKKPKKGKKKTPIMRYKRYIYKVLKQVRPELGISEKSTMIMNNFVAHNFQNIAKEASILAYYSKKRTITVDELKAAVAMVLPNLLADYANRDGEKAVSNFEGEASAKKSQGRKRGRGQQA	---------------------------------------------------------------------------------------------------------------MP------------------------------------------------------------------------------------------------------------------------P---------------------------------------------------------------------------------------------------RRK----KTAA-------------------------------------------------------…	ATGCCACCCAGGCGTAAGAAGACGGCGGCGGGTGCGGCGGCGGGGGGTAAGGCGGCGGCGGCGGCGGTGGGTAAGGCGGGGTTCATGCCGCCGAAGAAGCCTAAGAAGGGGAAGAAGAAGACGCCGATAATGAGGTACAAACGTTACATCTATAAGGTGTTGAAACAGGTGCGACCGGAGCTCGGGATCAGCGAGAAGTCAACGATGATCATGAACAACTTCGTAGCCCACAATTTCCAGAATATCGCAAAGGAGGCCTCGATTCTTGCCTACTACTCCAAGAAGAGAACCATTACCGTTGACGAGTTGAAGGCCGCTGTTGCAATGGTTTTGCCTAACCTACTTGCAGATTATGCTAATAGAGATGGCGAAAAGGCGGTTTCCAATTTCGAAGGTGAG…
Lda18450	ENA|CUT18450|CUT18450.1 Lilium davidii var. unicolor mgH2B.in	Lilium davidii	Monocot	European Nucleotide Archive (https://www.ebi.ac.uk/ena; https://doi.org/10.1111/tpj.13133)	MAPKKKPSKLVGTVTKTRKVTETQTLKVSLTKGLKPEDQQTTTNKFEVSVTGKQSKTQPLIVSTNTNLVPKKEKEESPTTTLMVKKKRKNRKAGGEYKRYVYMVLKTVHPDMTVSSKAMMVMEGMMQDMFERLVTEAVRLVQYMKKATLTCREIQTAVMLVLPGELGKHAVSEGAKAITNYMAAVGSGNGGAA	---------------------------------------------------------------------------------------------------------------MA------------------------------------------------------------------------------------------------------------------------P-------KKK------------------------------P-----------SKLV----------G---------------------------TVT-KTRKVTETQTLKV---SLTKG-------------------------LKP------------------…	ATGGCCCCAAAGAAGAAACCATCCAAGTTGGTAGGAACAGTAACAAAGACCCGAAAGGTAACCGAGACCCAAACCCTAAAAGTCTCCCTCACCAAAGGCCTCAAGCCAGAAGATCAACAAACCACCACCAACAAATTCGAGGTCTCCGTCACCGGGAAGCAATCAAAAACTCAACCCCTCATCGTTTCCACGAACACCAATTTGGTTCCCAAGAAAGAAAAGGAAGAATCACCCACGACCACACTCATGGTGAAGAAAAAGAGGAAGAACAGAAAGGCCGGCGGCGAGTACAAGAGGTATGTCTACATGGTGCTCAAAACGGTCCATCCGGACATGACGGTGTCTTCGAAGGCGATGATGGTGATGGAAGGGATGATGCAGGACATGTTCGAGAGGCTT…
Lda18451	ENA|CUT18451|CUT18451.1 Lilium davidii var. unicolor H2B.2	Lilium davidii	Monocot	European Nucleotide Archive (https://www.ebi.ac.uk/ena; https://doi.org/10.1111/tpj.13133)	MAPKAEKKPAAKKPAATPPPEEEKEVVPPPPAEKKPKAGKKLPAAKEGDAKKKKKAKKSIETYKIYIFKVLKQVHPDIGISSKAMGIMNSFINDIFEKLAQESARLARYNKKPTITSREIQTSVRLVLPGELAKHAVSEGTKAVTKFTSG	---------------------------------------------------------------------------------------------------------------MA------------------------------------------------------------------------------------------------------------------------P-------K----------------------------------------------------------A--------------------------------EKK--------------------------------------------P------------------…	ATGGCGCCCAAGGCCGAGAAGAAGCCCGCCGCCAAGAAGCCAGCGGCGACGCCGCCCCCAGAGGAGGAGAAGGAGGTGGTTCCGCCGCCGCCGGCGGAGAAGAAGCCCAAGGCCGGCAAGAAGCTGCCGGCAGCCAAGGAGGGCGATGCGAAGAAGAAGAAGAAGGCGAAGAAGTCGATTGAGACCTATAAGATCTATATCTTCAAGGTTCTCAAGCAGGTCCATCCCGATATCGGGATCTCCAGCAAGGCGATGGGTATCATGAACAGCTTCATCAATGACATCTTTGAGAAGCTCGCCCAGGAGTCCGCCCGTCTCGCCCGCTACAACAAGAAGCCAACCATCACCTCCCGGGAGATCCAGACCTCCGTTCGCCTCGTCCTTCCCGGTGAGCTTGCA…
Lus05893	Lus10005893.g Org_Lusitatissimum peptide: Lus10005893 (1 of 18) PTHR23428 HISTONE H2B (PAC:23176915)	Linum usitatissimum	Eudicot	Phytozome (https://phytozome.jgi.doe.gov/pz/portal.html)	MAPKAEKKPAEKKPAEEKKTVAEKKPKAGKKLPKEAGAAAAGDKKKKRSKKNVETYKIYIFKVLKQVHPDIGISSKAMGIMNSFINDIFEKLAQESSRLARYNKKPTITSREIQTAVRLVLPGELAKHAVSEGTKAVTKFTSS	---------------------------------------------------------------------------------------------------------------MA------------------------------------------------------------------------------------------------------------------------P-------K----------------------------------------------------------A--------------------------------EKK--------------------------------------------P------------------…	ATGGCGCCAAAGGCAGAGAAGAAGCCAGCTGAAAAGAAGCCCGCAGAGGAGAAGAAGACCGTCGCCGAGAAGAAGCCCAAGGCCGGGAAGAAGCTCCCCAAGGAAGCCGGCGCCGCTGCTGCAGGCGACAAGAAGAAGAAGAGGTCAAAGAAGAACGTCGAGACCTACAAGATCTACATCTTCAAGGTTCTCAAGCAGGTCCACCCCGACATCGGAATCTCCAGCAAGGCCATGGGGATCATGAACTCCTTCATCAACGACATCTTCGAGAAGCTCGCTCAGGAATCCTCCAGACTCGCCCGCTACAACAAGAAGCCCACCATCACCTCCCGCGAGATCCAGACCGCCGTCCGATTAGTCCTCCCCGGCGAACTCGCCAAGCACGCCGTGTCTGAAGGC…
Lus05897	Lus10005897.g Org_Lusitatissimum peptide: Lus10005897 (1 of 15) K11252 histone H2B (H2B) (PAC:23176911)	Linum usitatissimum	Eudicot	Phytozome (https://phytozome.jgi.doe.gov/pz/portal.html)	MAPKAEKKPAEKKPAEEKKTVAEKAPAEKKPKAGKKLPKESGAAAAGDKKKKRSKKNVETYKIYIFKVLKQVHPDIGISSKAMGIMNSFINDIFEKLAQESSRLARYNKKPTITSREIQTAVRLVLPGELAKHAVSEGTKAVTKFTSS	---------------------------------------------------------------------------------------------------------------MA------------------------------------------------------------------------------------------------------------------------P-------K----------------------------------------------------------A--------------------------------EKK--------------------------------------------P------------------…	ATGGCGCCAAAGGCTGAGAAGAAGCCAGCGGAGAAGAAGCCCGCAGAGGAGAAGAAGACCGTCGCTGAAAAAGCCCCCGCCGAGAAGAAGCCCAAGGCCGGGAAGAAGCTCCCCAAGGAATCTGGCGCTGCTGCTGCAGGCGACAAGAAGAAGAAGAGGTCAAAGAAGAACGTCGAGACCTACAAGATCTACATCTTCAAGGTTCTCAAGCAGGTCCACCCGGACATCGGAATCTCCAGCAAGGCCATGGGGATCATGAACTCCTTCATCAACGACATCTTCGAGAAGCTCGCTCAGGAGTCATCCAGGCTGGCTCGCTACAACAAGAAGCCAACTATCACCTCCAGGGAGATCCAGACTGCCGTCCGATTGGTGCTCCCCGGTGAACTCGCCAAGCAC…
Lus13544	Lus10013544.g Org_Lusitatissimum peptide: Lus10013544 (1 of 15) K11252 histone H2B (H2B) (PAC:23168728)	Linum usitatissimum	Eudicot	Phytozome (https://phytozome.jgi.doe.gov/pz/portal.html)	MAPKAEKKPAEKKQAEKAPVAEKKPRAEKKLPKEGGAAGADKKKKRNKKNVETYKIYIFKVLKQVHPDIGISSKAMGIMNSFINDIFEKLAAESSRLARYNKKPTITSREIQTAVRLVLPGELAKHAVSEGTKAVTKFTSS	---------------------------------------------------------------------------------------------------------------MA------------------------------------------------------------------------------------------------------------------------P-------K----------------------------------------------------------A--------------------------------EKK--------------------------------------------P------------------…	ATGGCGCCCAAGGCAGAGAAGAAACCAGCAGAGAAGAAGCAAGCGGAGAAAGCTCCTGTAGCCGAGAAGAAGCCCCGCGCGGAGAAGAAGCTCCCCAAGGAAGGAGGAGCCGCCGGCGCGGACAAGAAGAAGAAGCGGAACAAGAAGAACGTCGAGACCTACAAGATCTACATCTTCAAGGTCCTGAAGCAGGTCCATCCGGACATTGGGATCTCCAGCAAGGCTATGGGGATCATGAACAGCTTCATCAATGACATCTTCGAGAAGCTCGCTGCCGAGTCCTCCAGGCTTGCGAGGTACAACAAGAAGCCGACGATCACTTCTCGCGAGATCCAGACTGCCGTCAGGCTTGTTCTCCCCGGCGAGCTGGCGAAGCACGCTGTTTCTGAAGGGACCAAG…
Lus16156	Lus10016156.g Org_Lusitatissimum peptide: Lus10016156 (1 of 15) K11252 histone H2B (H2B) (PAC:23171862)	Linum usitatissimum	Eudicot	Phytozome (https://phytozome.jgi.doe.gov/pz/portal.html)	MAPKAEKKPAEKKPAEKAPVAEKKPRAEKKLPKEAGAAGADKKKKKNKKSVETYKIYIFKVLKQVHPDIGISSKAMGIMNSFINDIFEKLAAESSRLARYNKKPTITSREIQTAVRLVLPGELAKHAVSEGTKAVTKFTSS	---------------------------------------------------------------------------------------------------------------MA------------------------------------------------------------------------------------------------------------------------P-------K----------------------------------------------------------A--------------------------------EKK--------------------------------------------P------------------…	ATGGCACCCAAAGCAGAGAAGAAGCCAGCGGAGAAGAAACCCGCCGAGAAGGCTCCCGTTGCCGAGAAGAAGCCCAGAGCCGAGAAGAAGCTCCCCAAAGAAGCCGGAGCCGCTGGCGCTGACAAGAAGAAGAAGAAGAACAAGAAGAGCGTCGAGACTTACAAGATCTACATCTTCAAGGTTCTGAAGCAGGTCCACCCGGACATCGGGATCTCCAGCAAGGCCATGGGGATCATGAACAGCTTCATCAACGACATCTTCGAGAAGCTAGCTGCTGAGTCCTCCAGGCTTGCGAGGTACAACAAGAAGCCGACGATTACTTCCAGGGAGATCCAGACTGCTGTGAGGCTTGTTCTTCCAGGGGAGTTGGCGAAGCATGCTGTTTCGGAAGGTACCAAG…
Lus17292	Lus10017292.g Org_Lusitatissimum peptide: Lus10017292 (1 of 15) K11252 histone H2B (H2B) (PAC:23165747)	Linum usitatissimum	Eudicot	Phytozome (https://phytozome.jgi.doe.gov/pz/portal.html)	MAPKAEKKPAEKKPAEKAPVAEKKPRAEKKLPKEGGAAAAADKKKKRNKKNVETYKIYIFKVLKQVHPDIGISSKAMGIMNSFINDIFEKLAAESSRLARYNKKPTITSREIQTAVRLVLPGELAKHAVSEGTKAVTKFTSS	---------------------------------------------------------------------------------------------------------------MA------------------------------------------------------------------------------------------------------------------------P-------K----------------------------------------------------------A--------------------------------EKK--------------------------------------------P------------------…	ATGGCGCCCAAGGCAGAGAAGAAACCAGCAGAGAAGAAGCCAGCGGAGAAAGCTCCCGTTGCCGAGAAGAAGCCCCGCGCCGAGAAGAAGCTCCCCAAGGAAGGAGGAGCCGCCGCCGCCGCCGACAAGAAGAAGAAGCGGAACAAGAAGAACGTAGAGACCTACAAGATCTACATTTTCAAGGTCCTGAAGCAGGTTCATCCGGACATTGGGATCTCCAGCAAGGCCATGGGAATCATGAACAGCTTCATCAACGACATCTTCGAGAAGCTCGCCGCCGAGTCCTCCAGGCTTGCGAGGTACAACAAGAAGCCGACGATTACTTCTCGCGAGATCCAGACCGCCGTCAGGCTTGTTCTTCCCGGTGAGCTGGCGAAGCACGCTGTTTCTGAAGGGACT…
Lus17456	Lus10017456.g Org_Lusitatissimum peptide: Lus10017456 (1 of 15) K11252 histone H2B (H2B) (PAC:23163186)	Linum usitatissimum	Eudicot	Phytozome (https://phytozome.jgi.doe.gov/pz/portal.html)	MAPKADKKPAEKKPAEKSPAAAEKKPRAEKKLPKDGGSIDKKKKKAKKSVETYKIYIFKVLKQVHPDIGISSKAMGIMNSFINDIFEKLAQESSRLARYNKKPTITSREIQTAVRLVLPGELAKHAVSEGTKAVTKFTSS	---------------------------------------------------------------------------------------------------------------MA------------------------------------------------------------------------------------------------------------------------P-------KAD-----------------------------------------------------KKPA--------------------------------EKK--------------------------------------------P------------------…	ATGGCTCCCAAGGCAGACAAAAAGCCAGCAGAGAAGAAGCCGGCGGAGAAGTCTCCGGCCGCAGCAGAGAAGAAGCCTCGCGCCGAGAAGAAGCTGCCGAAAGACGGAGGCTCTATCGACAAGAAGAAGAAGAAGGCCAAGAAGAGCGTTGAGACGTACAAGATCTACATCTTCAAGGTCCTGAAGCAGGTCCACCCTGACATCGGGATCTCCAGCAAGGCCATGGGGATTATGAACAGCTTCATCAACGATATCTTCGAGAAGCTCGCCCAGGAGTCTTCCAGGCTTGCGAGGTACAACAAGAAGCCCACCATCACGTCGAGGGAGATCCAGACCGCTGTCAGGCTTGTTCTTCCAGGAGAGCTCGCTAAGCACGCTGTCTCCGAAGGAACGAAGGCT…
Lus23753	Lus10023753.g Org_Lusitatissimum peptide: Lus10023753 (1 of 15) K11252 histone H2B (H2B) (PAC:23151451)	Linum usitatissimum	Eudicot	Phytozome (https://phytozome.jgi.doe.gov/pz/portal.html)	MAPKAEKKPAAEKQPTMEKKISKDGGADKKKKKAKKSIETYKIYIFKVLKQVHPDIGISSKAMGIMNSFINDIFEKLAQEASRLARYNKKPTITSREIQTAVRLVLPGELAKHAVSEGTKAVTKFTSS	---------------------------------------------------------------------------------------------------------------MA------------------------------------------------------------------------------------------------------------------------P-------K----------------------------------------------------------A--------------------------------EKK---------------------------------------------------------------…	ATGGCTCCCAAGGCAGAGAAGAAGCCCGCGGCGGAGAAGCAACCGACGATGGAGAAGAAGATAAGCAAGGATGGCGGTGCCGACAAGAAGAAAAAGAAGGCGAAGAAGAGCATCGAGACATACAAGATCTACATCTTCAAGGTGTTGAAGCAGGTGCATCCGGACATCGGGATCTCAAGCAAGGCCATGGGCATCATGAACAGCTTCATCAACGATATCTTTGAGAAGCTCGCACAGGAGGCTTCCCGTTTGGCTCGTTACAACAAGAAGCCGACGATCACGTCCCGCGAGATCCAGACAGCCGTCCGATTGGTCCTCCCCGGTGAACTAGCAAAGCACGCTGTATCCGAAGGCACCAAGGCCGTCACCAAATTCACCAGCTCCTAA
Lus25313	Lus10025313.g Org_Lusitatissimum peptide: Lus10025313 (1 of 18) PTHR23428 HISTONE H2B (PAC:23157428)	Linum usitatissimum	Eudicot	Phytozome (https://phytozome.jgi.doe.gov/pz/portal.html)	MAQKGEKKPALADKSPTASAEKKPKIEKRVTNEGGADKKKKKVKKSSETYKIYIFMVLKHVHPDIGISNKAIGIMNSFINDIFEKLAHEASRLARYNKKPMNTLREIQTAVRLVLPGELAKHAVSEGTKAVTKFTSS	---------------------------------------------------------------------------------------------------------------MA------------------------------------------------------------------------------------------------------------------------Q-------K----------------------------------------------------------G--------------------------------EKK--------------------------------------------P------------------…	ATGGCGCAGAAGGGGGAGAAAAAGCCTGCATTGGCGGACAAATCCCCAACCGCATCAGCCGAGAAGAAACCGAAGATCGAGAAGAGGGTGACCAATGAAGGAGGCGCCGACAAGAAAAAGAAGAAGGTGAAGAAGAGCAGCGAGACGTACAAGATCTACATCTTCATGGTTTTGAAGCATGTGCATCCAGACATCGGGATCTCCAACAAAGCGATCGGGATCATGAACAGTTTCATCAACGACATTTTCGAGAAGCTCGCCCACGAGGCGTCGCGATTGGCCCGCTACAATAAGAAGCCTATGAACACGTTGAGGGAGATCCAGACCGCCGTCCGATTGGTTCTCCCTGGTGAACTCGCCAAGCACGCCGTTTCTGAGGGCACCAAGGCGGTTACCAAA…
Lus37371	Lus10037371.g Org_Lusitatissimum peptide: Lus10037371 (1 of 15) K11252 histone H2B (H2B) (PAC:23152574)	Linum usitatissimum	Eudicot	Phytozome (https://phytozome.jgi.doe.gov/pz/portal.html)	MAPKAAEKKPAEKKPAEEKKAEKAPAEKKPRAEKKLPKEGGAAAADKKKKRNKKNVETYKIYIFKVLKQVHPDIGISSKAMGIMNSFINDIFEKLAAESSRLARYNKKPTITSREIQTAVRLVLPGELAKHAVSEGTKAVTKFTSS	---------------------------------------------------------------------------------------------------------------MA------------------------------------------------------------------------------------------------------------------------P-------KA---------------------------------------------------------A--------------------------------EKK--------------------------------------------P------------------…	ATGGCGCCCAAGGCAGCAGAGAAGAAGCCGGCAGAGAAGAAGCCAGCAGAGGAGAAGAAAGCCGAGAAGGCTCCGGCGGAGAAGAAGCCCAGAGCCGAGAAGAAACTCCCGAAAGAAGGAGGCGCCGCTGCCGCCGACAAGAAGAAGAAGCGCAACAAGAAGAACGTCGAGACCTACAAGATCTACATCTTCAAGGTCCTGAAGCAAGTCCACCCTGACATCGGCATCTCCAGCAAAGCCATGGGAATCATGAACAGCTTCATCAACGACATATTCGAGAAGCTCGCTGCAGAGTCCTCCAGGCTCGCAAGGTACAACAAGAAGCCAACCATAACTTCCAGGGAAATCCAGACCGCCGTCCGCCTAGTCCTCCCCGGCGAGCTCGCCAAACACGCCGTC…
Lus40855	Lus10040855.g Org_Lusitatissimum peptide: Lus10040855 (1 of 15) K11252 histone H2B (H2B) (PAC:23157784)	Linum usitatissimum	Eudicot	Phytozome (https://phytozome.jgi.doe.gov/pz/portal.html)	MAPKAEKKPAEKKPAEEKKTVAEKAPAEKKPKAGKKLPKEAGAAAAGDKKKKKSKKSVETYKIYIFKVLKQVHPDIGISSKAMGIMNSFINDIFEKLAQESSRLARYNKKPTITSREIQTAVRLVLPGELAKHAVSEGTKAVTKFTSS	---------------------------------------------------------------------------------------------------------------MA------------------------------------------------------------------------------------------------------------------------P-------K----------------------------------------------------------A--------------------------------EKK--------------------------------------------P------------------…	ATGGCGCCCAAAGCAGAGAAGAAGCCAGCGGAGAAGAAGCCCGCAGAGGAGAAGAAAACCGTCGCCGAGAAAGCTCCCGCCGAGAAGAAACCCAAGGCCGGGAAGAAGCTCCCCAAAGAAGCCGGCGCAGCTGCTGCAGGCGACAAGAAGAAGAAGAAGTCAAAGAAGAGCGTCGAGACCTACAAGATCTACATCTTCAAGGTTCTCAAGCAGGTCCATCCCGATATCGGTATCTCCAGCAAGGCTATGGGGATCATGAACTCCTTCATCAACGACATTTTCGAGAAACTAGCTCAGGAGTCCTCCAGACTCGCTCGCTACAACAAGAAGCCGACGATTACCTCCAGGGAGATCCAGACTGCCGTCCGATTGGTGCTTCCGGGAGAATTGGCCAAACAT…
Lus41347	Lus10041347.g Org_Lusitatissimum peptide: Lus10041347 (1 of 15) K11252 histone H2B (H2B) (PAC:23180024)	Linum usitatissimum	Eudicot	Phytozome (https://phytozome.jgi.doe.gov/pz/portal.html)	MAPKAAEKKPAEKKPAEKAPAEKKPRAEKKLPKEGGAAAADKKKKRNKKNVETYKIYIFKVLKQVHPDIGISSKAMGIMNSFINDIFEKLAAESSRLARYNKKPTITSREIQTAVRLVLPGELAKHAVSEGTKAVTKFTSS	---------------------------------------------------------------------------------------------------------------MA------------------------------------------------------------------------------------------------------------------------P-------KA---------------------------------------------------------A--------------------------------EKK--------------------------------------------P------------------…	ATGGCGCCCAAGGCAGCGGAGAAGAAGCCGGCAGAGAAGAAGCCAGCCGAGAAGGCACCGGCGGAGAAGAAGCCCAGAGCCGAAAAGAAACTCCCCAAGGAAGGAGGCGCCGCGGCCGCCGACAAGAAGAAGAAGCGCAACAAGAAGAACGTCGAGACCTACAAGATCTACATCTTCAAGGTCCTGAAGCAAGTCCACCCTGACATCGGCATCTCCAGCAAAGCCATGGGAATCATGAACAGCTTCATCAACGACATCTTCGAGAAGCTCGCTGCTGAGTCCTCCAGGCTCGCAAGGTACAACAAGAAGCCAACCATCACTTCCAGGGAAATCCAGACCGCCGTCCGCCTAGTCCTCCCCGGTGAGCTCGCCAAACACGCCGTCTCTGAAGGAACCAAG…
Lus41351	Lus10041351.g Org_Lusitatissimum peptide: Lus10041351 (1 of 15) K11252 histone H2B (H2B) (PAC:23179770)	Linum usitatissimum	Eudicot	Phytozome (https://phytozome.jgi.doe.gov/pz/portal.html)	MAPRRRSAGRVVGVVRSTRKVVKETVEVSILAGDTQETTPEDNTEDINLLDTEELIDVVTPEAGVKLQEDATTTSTVRTIPVEDAGPEREEELVISEDRQFEDAKPKKEEKKAPEKEKKVNKKKRKSRFVEGGEGYRRYVYKVMKQVHPDMKISGVAMSIINSLMKDMFERIADEAATLSRYSKRMTISSKEIQDAVKLVLPGELGKHAVAEGSKAVANYASYSHNK	---------------------------------------------------------------------------------------------------------------MA------------------------------------------------------------------------------------------------------------------------P-------R-RRSAG---------------------------------------RVV----------G---------------------------VVR-STRKVVK-ETVEV---SILAGDTQETTPEDNTEDINLLDTEELIDVVTPE-----------------…	ATGGCACCGAGGCGGCGGTCGGCGGGGAGAGTGGTCGGAGTGGTTCGATCAACGAGGAAAGTGGTAAAGGAAACTGTTGAAGTCTCCATCCTTGCTGGCGACACCCAGGAGACGACTCCGGAAGACAACACCGAAGACATCAACCTTTTGGATACCGAAGAGTTAATTGACGTCGTTACCCCCGAAGCAGGAGTAAAATTACAAGAAGACGCAACCACCACCTCCACCGTGAGAACCATCCCCGTGGAGGACGCTGGACCGGAACGGGAGGAGGAACTAGTGATCAGTGAAGATCGTCAATTCGAAGACGCAAAACCAAAAAAGGAAGAAAAGAAAGCACCGGAAAAGGAGAAAAAGGTAAATAAGAAGAAGAGAAAGAGCCGATTTGTGGAAGGAGGG…
Mac19680	GSMUA_AchrUn_randomG19680_001 Org_Macuminata peptide: GSMUA_AchrUn_randomP19680_001 (1 of 6) K11252 histone H2B (H2B) (PAC:32296088)	Musa acuminata	Monocot	Phytozome (https://phytozome.jgi.doe.gov/pz/portal.html)	MAPKRTSRVLKTTKTVIEETVEVVVEAKDAQGPKEDLGEGKEAEPEGRQQAEEEEPSREKEAEPPFEKSIIQQEETAGEGKEAESITDKETQEEAAAVDKRFSGGDGGEMDGTGRGYKRYVFRVLKHVHPGMGISSRAMVVLDGMMGDMFERLAGEASRLSTYTGKATLSSREIQGAVRLVLPGELGKRAISEGTKAVSNYMAADRHEQQ	---------------------------------------------------------------------------------------------------------------MA------------------------------------------------------------------------------------------------------------------------P-------KRT--------------------------------------------------------SR--------------------------VLK-TTKTVIE-ETVEV---VVEAKDAQG-----------------------PKEDL--------------…	ATGGCTCCGAAGCGCACCTCGAGGGTTCTGAAGACGACTAAGACGGTGATCGAGGAGACCGTCGAGGTCGTGGTCGAGGCCAAGGATGCTCAGGGTCCCAAGGAGGACCTAGGCGAAGGAAAGGAAGCGGAGCCCGAAGGAAGGCAGCAAGCAGAGGAGGAAGAGCCCAGCAGAGAGAAGGAAGCGGAACCACCCTTCGAGAAGAGCATAATACAACAGGAAGAGACGGCAGGCGAGGGAAAGGAAGCAGAGTCCATCACTGACAAGGAAACGCAGGAAGAGGCGGCGGCGGTCGACAAGCGGTTCAGCGGCGGGGATGGCGGGGAAATGGACGGCACGGGACGTGGGTACAAGAGGTACGTTTTCCGGGTGCTGAAGCATGTGCACCCGGGGATGGGG…
Mac2G19080	GSMUA_Achr2G19080_001 Org_Macuminata peptide: GSMUA_Achr2P19080_001 (1 of 6) K11252 histone H2B (H2B) (PAC:32305120)	Musa acuminata	Monocot	Phytozome (https://phytozome.jgi.doe.gov/pz/portal.html)	MAPRAEKKPAEKKPAAAEEKEKRAEKQPKAGKHLPSKDGASIDKKKKKAKKGSETYKIYIFKVLKQVHPDIGISSKAMSIMNSFINDIFEKLAQEAARLARYNKKPTITSREIQTSVRLVLPGELAKHAVSEGTKAVTKFTSS	---------------------------------------------------------------------------------------------------------------MA------------------------------------------------------------------------------------------------------------------------P-------R----------------------------------------------------------A--------------------------------EKK--------------------------------------------P------------------…	ATGGCGCCGAGGGCGGAGAAGAAGCCGGCGGAGAAGAAGCCTGCTGCGGCGGAAGAGAAGGAGAAGAGGGCGGAGAAACAGCCCAAGGCCGGGAAGCACCTCCCCTCCAAGGACGGCGCCTCCATCGACAAGAAGAAGAAGAAGGCGAAGAAGGGGAGCGAGACGTACAAGATCTACATCTTCAAGGTGCTGAAGCAGGTGCACCCGGACATCGGCATTTCCAGCAAGGCCATGTCCATCATGAACTCCTTCATCAACGACATCTTCGAGAAGCTGGCCCAGGAGGCCGCCCGCCTCGCCCGCTACAACAAGAAGCCCACCATCACCTCCCGCGAGATCCAGACCTCGGTCCGCCTCGTCCTCCCCGGCGAGCTCGCCAAGCACGCCGTGTCTGAGGGC…
Mac6G33320	GSMUA_Achr6G33320_001 Org_Macuminata peptide: GSMUA_Achr6P33320_001 (1 of 5) KOG1744 Histone H2B (PAC:32319070)	Musa acuminata	Monocot	Phytozome (https://phytozome.jgi.doe.gov/pz/portal.html)	MAPKAEKKPAEKKPAAAEKPAEEKEKKSTYKIYIFKVLKQVHPDIGISSKAMSIMNSFINDIFEKLAQEASRLARYNKKPTITSREIQTSVRLVLPGELAKHAVSEGTKAVTKFTSS	---------------------------------------------------------------------------------------------------------------MA------------------------------------------------------------------------------------------------------------------------P-------K----------------------------------------------------------A--------------------------------EKK--------------------------------------------P------------------…	ATGCAGCCTGATTTTTACAAGCTGATGGTGCTCCACGCTCTCACCGAACCTCTCCCTCAACCATTATCAGCCGTCCATCACGCTACGTACAAACGACGCGATCTCTTCCACGTCATCTATCCGGAACCACTACATGATGCCCAATCGAAACCCAGAGACTTTCTCTTTAAATGCCGATGGTCAGGTTCCTCGAACCACATCCCCTTCTTCCTGCCTCTCCGAAGTCTTCCCTCGCCTCTCTCATCCCTCTGCTGCCCGATCGCGATCCCGATGGCGCCCAAAGCTGAGAAGAAGCCGGCGGAGAAGAAGCCTGCTGCTGCTGAGAAGCCGGCCGAGGAAAAGGAGAAGAAGTCCACCTACAAGATCTACATCTTTAAGGTGCTCAAGCAGGTCCACCCG…
Mac7G15260	GSMUA_Achr7G15260_001 Org_Macuminata peptide: GSMUA_Achr7P15260_001 (1 of 6) K11252 histone H2B (H2B) (PAC:32302387)	Musa acuminata	Monocot	Phytozome (https://phytozome.jgi.doe.gov/pz/portal.html)	MAPKAEKRPAEKKPAAEKPAEDKEKNAEKSAAEKMLKAEKRLPSKDSASGDRKKKKKTKKGSETYKIYIFKVLKQVHPDIGISSKAMSIMNSFINDIFEKLAQEASRLARYNKKPTITSREIQTSVRLVLPGELAKHAVSEGTKAVTKFTSS	---------------------------------------------------------------------------------------------------------------MA------------------------------------------------------------------------------------------------------------------------P-------K----------------------------------------------------------A--------------------------------EKR--------------------------------------------P------------------…	ATGGCGCCCAAGGCCGAGAAGAGGCCAGCGGAGAAGAAGCCCGCCGCCGAGAAGCCGGCCGAGGACAAGGAGAAGAATGCGGAGAAGTCCGCTGCCGAGAAGATGCTCAAGGCCGAGAAGCGCCTCCCCTCCAAGGACAGCGCGTCCGGCGACAGGAAGAAGAAGAAGAAGACTAAGAAGGGGAGCGAGACCTACAAGATCTACATTTTCAAGGTGCTCAAGCAGGTGCACCCGGACATCGGCATCTCAAGCAAGGCCATGTCCATTATGAACTCCTTCATCAACGACATCTTCGAGAAACTCGCCCAGGAGGCCTCTCGCCTCGCCCGCTACAACAAGAAACCCACCATCACTTCTCGCGAGATCCAGACCTCCGTCCGTCTGGTGCTCCCTGGCGAG…
Mac9G04060	GSMUA_Achr9G04060_001 Org_Macuminata peptide: GSMUA_Achr9P04060_001 (1 of 6) K11252 histone H2B (H2B) (PAC:32305768)	Musa acuminata	Monocot	Phytozome (https://phytozome.jgi.doe.gov/pz/portal.html)	MAPKAEKKPAEKKPAAAAEKPAAKKGTETYKIYIFKVLKQVHPDIGISSKAMSIMNSFINDIFEKLAQEASRLARYNKKPTITSREIQTSVRLVLPGELAKHAVSEGTKAVTKFTSS	---------------------------------------------------------------------------------------------------------------MA------------------------------------------------------------------------------------------------------------------------P-------K----------------------------------------------------------A--------------------------------EKK--------------------------------------------P------------------…	ATGGCGCCCAAGGCCGAGAAGAAGCCGGCGGAGAAGAAGCCTGCTGCCGCCGCCGAGAAGCCGGCCGCGAAGAAGGGGACGGAGACCTACAAGATCTACATCTTCAAGGTGCTCAAGCAGGTCCACCCGGACATCGGCATCTCCAGCAAGGCCATGTCCATCATGAACTCCTTCATCAACGACATCTTCGAGAAGCTCGCCCAGGAGGCCTCCCGCCTCGCCCGCTATAACAAGAAGCCCACCATCACGTCTCGCGAGATCCAGACCTCCGTCCGTCTCGTCCTCCCCGGTGAGCTCGCCAAGCACGCCGTCTCTGAGGGCACCAAGGCCGTCACCAAGTTCACCAGCTCTTGA
Mapoly0002	Mp1g27660.1	Marchantia polymorpha	Bryophyte	MarpolBase (http://marchantia.info/)	MKVKSESSVDQKKPVTTAATKIAISDDDEDDDDTKVVELEEKTKKQSRPKKSMKNLVLKSKGKSKRKSDNSTQSTANTDGVKKRRKPKKSVESYRIYIYKVLKQVHPEFGISSKAMSIMNSFLNDIFERLASEAVRLSRYSKKPTVASREIQTAVRLTFPGELAKHAIAEGTKAVGKFTTLIKSS	---------------------------------------------------------------------------------------------------------------MK----------------------------------------------------------------------------------------------V---------------------------------KSE--------------------------------------------------------S----------------------------SV-DQKK--------------------------------------------PVTT---------------…	ATGAAAGTGAAATCCGAATCCTCGGTCGATCAGAAGAAACCAGTTACAACTGCAGCTACGAAGATTGCAATTAGTGATGATGATGAGGATGATGATGATACCAAGGTTGTTGAGCTGGAGGAGAAGACGAAGAAACAAAGCCGGCCGAAGAAATCGATGAAGAATCTGGTCCTTAAATCCAAAGGAAAGAGCAAGAGAAAGAGCGATAATAGCACTCAGTCTACTGCCAATACGGACGGTGTCAAGAAGAGGAGGAAACCGAAGAAGTCTGTTGAGAGTTACCGGATTTACATCTACAAAGTTCTGAAGCAGGTCCATCCGGAATTTGGAATCTCCTCCAAGGCCATGAGTATTATGAACTCTTTCTTGAATGATATATTTGAAAGACTTGCTTCGGAG…
Mapoly0034	Mp6g04070.1	Marchantia polymorpha	Bryophyte	MarpolBase (http://marchantia.info/)	MAPKAAVDAENKAGKGKGEKKPRGRPKAEKKPAKEGGAKEGGAKKKKAKRGTETYKIYIYKVLKQVHPEFGISSKAMGIMNSFINDIFEKLAQEAARLARYNKKPTIASREIQTAVRLILPGELAKHAVSEGTKAVTKFTSA	---------------------------------------------------------------------------------------------------------------MA------------------------------------------------------------------------------------------------------------------------P-------K----------------------------------------------------------A--------------------------------------------------------------------------------------------------…	ATGGCGCCTAAGGCAGCGGTCGATGCCGAGAACAAGGCAGGTAAGGGGAAGGGCGAGAAGAAGCCAAGAGGCAGGCCGAAGGCTGAGAAGAAGCCCGCCAAGGAGGGAGGGGCTAAGGAGGGAGGAGCGAAGAAGAAGAAGGCGAAGAGAGGAACTGAGACGTACAAGATTTACATCTACAAGGTCTTGAAGCAGGTCCACCCCGAGTTCGGTATCTCGTCGAAGGCTATGGGTATCATGAACTCTTTCATCAATGATATCTTCGAGAAGCTAGCGCAAGAGGCCGCGAGGTTAGCACGGTACAATAAGAAGCCGACTATTGCCTCCCGTGAGATCCAAACTGCCGTCAGGCTGATTTTACCCGGAGAGCTGGCCAAGCATGCTGTATCGGAGGGCACG…
Mapoly0053	Mp6g07010.1	Marchantia polymorpha	Bryophyte	MarpolBase (http://marchantia.info/)	MAPKGKAKVEGSGEKRGRGRPRSEKRPVKEGGVGAKDGSKKKKRSKKNIETYKIYIYKVLKQVHPEFGISSKAMGIMNSFVNDIFEKLAGEAGKLARYSKKPTIASREIQSAVKLSLPGELAKHAVSEGTKAVTKFTSG	---------------------------------------------------------------------------------------------------------------MA------------------------------------------------------------------------------------------------------------------------P-------K----------------------------------------------------------G--------------------------------------------------------------------------------------------------…	ATGGCTCCCAAGGGAAAGGCGAAGGTAGAAGGCTCGGGTGAGAAGAGGGGCAGGGGAAGGCCGAGATCTGAGAAGAGGCCTGTGAAGGAGGGTGGCGTCGGGGCCAAGGACGGTTCCAAGAAGAAGAAGAGGTCTAAGAAGAATATCGAGACCTACAAGATTTACATCTACAAGGTTCTGAAACAAGTGCACCCGGAATTTGGAATTTCGTCGAAGGCTATGGGGATCATGAACTCTTTCGTCAATGATATCTTCGAGAAACTTGCGGGTGAGGCCGGGAAGCTGGCTCGCTATAGCAAGAAGCCTACCATTGCTTCCCGTGAGATCCAGTCTGCGGTTAAGCTCTCGCTGCCCGGTGAGCTCGCGAAGCATGCGGTATCTGAGGGTACGAAAGCTGTG…
Mapoly0102	Mp7g18140.1	Marchantia polymorpha	Bryophyte	MarpolBase (http://marchantia.info/)	MAPKSPEPEKKEGGKKGEKKPMKGRPKAEKKPASASGKESKDSKKKKVKKGTETYKIYIYKVLKQVHHEMGISSKAMGIMNSFINDIFEKLAQEAARLARYNKKPTITSREIQTAVRLILPGELAKHAVSEGTKAVTKFTSA	---------------------------------------------------------------------------------------------------------------MA------------------------------------------------------------------------------------------------------------------------P-------K----------------------------------------------------------S--------------------------------------------------------------------------------------------------…	ATGGCGCCCAAGAGTCCGGAGCCGGAGAAGAAGGAGGGCGGAAAGAAGGGGGAGAAGAAGCCCATGAAGGGAAGGCCGAAAGCCGAGAAGAAGCCGGCTTCGGCCAGTGGCAAGGAGTCGAAGGACTCGAAAAAGAAGAAAGTGAAGAAGGGGACGGAGACTTACAAGATCTACATCTACAAGGTGTTGAAGCAGGTCCATCATGAGATGGGAATTTCGTCCAAGGCTATGGGAATTATGAATTCCTTCATCAACGACATCTTCGAGAAGCTGGCTCAGGAAGCTGCCAGACTAGCGCGCTATAATAAGAAGCCCACCATCACCTCACGTGAGATCCAAACAGCGGTAAGGCTGATTCTACCCGGAGAGCTGGCGAAGCATGCCGTTTCTGAAGGTACC…
Mapoly0214	Mp4g13450.1	Marchantia polymorpha	Bryophyte	MarpolBase (http://marchantia.info/)	MAPKAAADAEKKEAKVAAKGEKRGRGRPKAEKKPAKEGGLGPKDGAKKKKSKKSVETYKIYIYKVLKQVHPEFGISSKAMGIMNSFINDIFEKLASEAARLARYNKKPTIASREIQTAVRLTLPGELAKHAVSEGTKAVTKFTSV	---------------------------------------------------------------------------------------------------------------MA------------------------------------------------------------------------------------------------------------------------P-------K----------------------------------------------------------A---------------------------AAD-AEKK---------------------------------------------------------------…	ATGGCGCCGAAGGCAGCTGCCGATGCAGAGAAGAAGGAGGCGAAGGTCGCCGCCAAGGGCGAGAAGCGTGGACGAGGTCGACCGAAGGCCGAGAAGAAGCCGGCGAAGGAGGGCGGGCTAGGGCCCAAGGATGGAGCCAAGAAGAAGAAATCGAAGAAGTCGGTCGAGACTTACAAGATTTACATCTACAAGGTGCTCAAGCAGGTCCACCCCGAGTTCGGAATCTCGTCGAAAGCCATGGGGATTATGAACTCTTTCATCAACGACATCTTCGAGAAGCTGGCTTCTGAGGCTGCTCGTCTTGCTCGCTACAACAAGAAGCCGACCATTGCTTCTCGCGAGATTCAAACTGCCGTGCGACTCACTCTGCCCGGCGAGCTGGCCAAGCATGCCGTCTCG…
Mapoly0218	Mp7g05430.1	Marchantia polymorpha	Bryophyte	MarpolBase (http://marchantia.info/)	MAQKEGEKSSKGRAEKKPAGKTIRPKGEKKPMSKEGGATKDLKKKKVKKGMETYKIYIYKVLKQVHTEMGISSKAMGIMNSFINDIFEKLAQESARLARYNKKPTITSREIQTAVRLTLPGELAKHAVSEGTKAVTKFTSA	---------------------------------------------------------------------------------------------------------------MA------------------------------------------------------------------------------------------------------------------------Q-------KE---------------------------------------------------------G--------------------------------EKS---------------------------------------------------------------…	ATGGCTCAAAAGGAGGGGGAGAAGTCTTCGAAAGGGAGGGCGGAGAAGAAGCCCGCAGGCAAGACCATAAGGCCGAAGGGGGAGAAGAAGCCCATGAGCAAAGAGGGCGGAGCGACGAAGGATCTGAAGAAGAAGAAGGTGAAGAAGGGTATGGAGACCTACAAGATTTACATCTACAAGGTTCTCAAGCAGGTCCACACCGAAATGGGAATCTCTTCCAAGGCTATGGGGATCATGAATTCGTTCATCAACGACATTTTCGAGAAGCTGGCGCAGGAGTCCGCGAGGTTGGCCCGGTACAACAAGAAGCCCACCATCACTTCCCGCGAAATTCAGACGGCGGTCAGACTCACACTACCAGGGGAGCTGGCGAAGCACGCCGTCTCGGAAGGAACGAAA…
Mdo126901	MDP0000126901 Org_Mdomestica peptide: MDP0000126901 (1 of 14) K11252 histone H2B (H2B) (PAC:22626678)	Malus domestica	Eudicot	Phytozome (https://phytozome.jgi.doe.gov/pz/portal.html)	MAPKRSAKMVVKTTKRVVKEMVEVSVVKTRRKKQQEDRPLETISVENNDSNQTQNVEVSVGKEPLKTSIIPIETLEQVIPIETQAENQTLKTQNAEVQVDREAEENPTTPDPQETEKLSKEEEQKSEEDKTLRGGENKDAEDLTKTEEQASKKGEKKSEVKGGKRREKRRSRGREEYKTYVYKVLKQVHPGMGVSSKAMTVLNNLMNDMFEKLADEAARLTTYTARKTLSSREIQGAVKLVLTGELGRHAMAEGTKAVSTYVSYGGGSSKS	---------------------------------------------------------------------------------------------------------------MA------------------------------------------------------------------------------------------------------------------------P-------KRS--------------------------------------------------------A-------------------------KMVVK-TTKRVVK-EMVEV------------------------------------------------------…	ATGTCAACGTCCAGTAAAACCACCAACACAGTTATTATCTGCTCGATGCAGATATTTAACTGCAACAATAAATCTTGTCCAGATTATCTCCATTTTCAATTAAGTTTTCTGAGAGTGAGAGGGAAAGAGGTTAACACAGCGGTGTCAAAAATGGCTCCAAAGCGCTCGGCGAAGATGGTGGTGAAGACCACCAAGCGAGTCGTGAAAGAAATGGTTGAAGTTTCAGTGGTTAAAACCAGAAGGAAGAAACAACAAGAAGATCGTCCACTGGAGACTATTTCCGTTGAAAACAACGACTCAAATCAAACCCAAAACGTAGAAGTTTCAGTTGGGAAAGAGCCGCTCAAGACTAGTATTATTCCAATTGAAACTTTGGAGCAAGTTATTCCCATTGAAACC…
Mdo127503	MDP0000127503 Org_Mdomestica peptide: MDP0000127503 (1 of 14) K11252 histone H2B (H2B) (PAC:22643328)	Malus domestica	Eudicot	Phytozome (https://phytozome.jgi.doe.gov/pz/portal.html)	MAPTKAEKKPVAEKAPAGEKKPTKAEKQIPKEGGGGVEMKKKKKVKKSTETYKIYIFKVLKQVHPDIGISSKAMGIMNSFINDIFEKLAQEASRLARYNKKPTITSREIQTAVRLVLPGELAKHAVSEGTKAVTKFTSC	---------------------------------------------------------------------------------------------------------------MA------------------------------------------------------------------------------------------------------------------------PT------K----------------------------------------------------------A--------------------------------EKK---------------------------------------------------------------…	ATGGCGCCGACGAAGGCCGAGAAGAAGCCGGTGGCGGAGAAGGCACCGGCGGGGGAGAAGAAGCCGACGAAGGCGGAGAAGCAGATCCCGAAGGAAGGCGGAGGAGGCGTGGAAATGAAGAAGAAGAAGAAGGTAAAGAAATCGACAGAGACGTACAAGATCTACATCTTCAAGGTGCTGAAGCAGGTCCACCCGGACATCGGGATATCCAGCAAGGCCATGGGGATCATGAACAGCTTCATCAACGACATCTTCGAGAAGCTCGCACAGGAGGCGTCGCGTTTGGCCAGGTACAATAAGAAGCCGACGATCACGTCGAGGGAGATCCAGACCGCCGTCAGGTTGGTGCTTCCTGGTGAGCTCGCCAAACATGCCGTTTCCGAGGGCACCAAGGCCGTT…
Mdo255229	MDP0000255229 Org_Mdomestica peptide: MDP0000255229 (1 of 14) K11252 histone H2B (H2B) (PAC:22625924)	Malus domestica	Eudicot	Phytozome (https://phytozome.jgi.doe.gov/pz/portal.html)	MAPKAEKKPAEKKPAEEKKSAVAEKAPAEKKPKAGKKLPKEAGAAAGDKKKKRSKKSVETYKIYIFKVLKQVHPDIGISSKAMGIMNSFINDIFEKLAQESSRLARYNKKPTITSREIQTAVRLVLPGELAKHAVSEGTKAVTKFTSS	---------------------------------------------------------------------------------------------------------------MA------------------------------------------------------------------------------------------------------------------------P-------K----------------------------------------------------------A--------------------------------EKK--------------------------------------------P------------------…	ATGGCGCCCAAAGCTGAGAAGAAGCCCGCCGAGAAGAAGCCAGCAGAGGAGAAGAAGTCGGCTGTCGCTGAGAAGGCCCCCGCCGAGAAGAAGCCCAAGGCCGGGAAGAAGCTCCCGAAGGAGGCTGGAGCCGCCGCCGGCGACAAGAAGAAGAAGAGATCGAAGAAGAGCGTGGAGACCTACAAGATCTACATCTTCAAGGTCCTGAAGCAGGTCCACCCTGACATCGGAATCTCCAGCAAGGCCATGGGGATCATGAACAGCTTCATCAACGACATCTTCGAGAAGCTCGCCCAGGAGTCCTCCAGGCTCGCCAGGTACAACAAGAAGCCCACCATCACTTCTCGGGAGATCCAGACTGCTGTGAGATTGGTGCTTCCTGGTGAGCTCGCTAAGCAT…
Mdo361589	MDP0000361589 Org_Mdomestica peptide: MDP0000361589 (1 of 14) K11252 histone H2B (H2B) (PAC:22681530)	Malus domestica	Eudicot	Phytozome (https://phytozome.jgi.doe.gov/pz/portal.html)	MAPKAEKKPAEKKPAEEKKAEKAPAEKKPRAEKNLPKEAAGEKKKKRSKKSVETYKIYIFKVLKQVHPDIGISSKAMGIMNSFINDIFEKLAQESSRLARYNKKPTITSREIQTAVRLVLPGELAKHAVSEGTKSVTKFTSS	---------------------------------------------------------------------------------------------------------------MA------------------------------------------------------------------------------------------------------------------------P-------K----------------------------------------------------------A--------------------------------EKK--------------------------------------------P------------------…	ACCTTCGTCTCAGATAGCTCTGCATTTCCCTCCTTTTCTGCAAACCCTAGTTTTTCAGAAACTCTGACACCAATGGCTCCCAAGGCAGAGAAGAAGCCGGCTGAGAAGAAGCCCGCGGAGGAGAAGAAGGCTGAGAAGGCCCCCGCTGAGAAAAAGCCCCGTGCCGAGAAGAATCTCCCCAAGGAGGCCGCCGGCGAGAAGAAGAAGAAGAGATCGAAGAAGAGCGTGGAGACCTACAAGATCTACATCTTCAAGGTCCTGAAACAGGTCCACCCAGACATCGGAATCTCCAGCAAGGCCATGGGGATCATGAACAGCTTCATCAACGACATCTTTGAGAAGCTCGCTCAGGAGTCGTCGCGGCTCGCGAGGTACAACAAGAAGCCAACGATCACTTCC…
Mdo361591	MDP0000361591 Org_Mdomestica peptide: MDP0000361591 (1 of 14) K11252 histone H2B (H2B) (PAC:22668938)	Malus domestica	Eudicot	Phytozome (https://phytozome.jgi.doe.gov/pz/portal.html)	MAPKAEKKPAEKSAVAEKAPAEKKPKAGKKLPKEAGAAAGDKKKKRSKKSVETYKIYIFKVLKQVHPDIGISSKAMGIMNSFINDIFEKLAQESSRLARYNKKPTITSREIQTAVRLVLPGELAKHAVSEGTKAVTKFTSS	---------------------------------------------------------------------------------------------------------------MA------------------------------------------------------------------------------------------------------------------------P-------K----------------------------------------------------------A--------------------------------EKK--------------------------------------------P------------------…	AAATTTCCAAAGTCCTCCCAAATTCGTCTTCTCAAGGTTTTCGTTTGTTTGCCGAGAAAAGGAACAAGAAAATTTCCGATGGCGCCCAAAGCTGAGAAGAAGCCCGCGGAGAAGTCCGCCGTGGCWGAGAAAGCCCCCGCGGAGAAGAAGCCCAAGGCCGGGAAGAAGCTTCCGAAGGAGGCCGGAGCCGCCGCMGGAGACAAGAAGAAGAAGAGATCGAAGAAGAGCGTGGAGACCTACAAGATCTACATATTCAAGGTSCTGAAGCAGGTCCACCCAGACATCGGAATCTCCAGCAAGGCCATGGGAATCATGAACAGCTTCATCAACGACATCTTCGAGAAGCTCGCCCAGGAGTCGTCCAGGCTCGCCAGGTACAACAAAAAACCGACTATCACT…
Mdo611440	MDP0000611440 Org_Mdomestica peptide: MDP0000611440 (1 of 14) K11252 histone H2B (H2B) (PAC:22665114)	Malus domestica	Eudicot	Phytozome (https://phytozome.jgi.doe.gov/pz/portal.html)	MAPKAEKKPAEKKPAEEKKSAVAEKAPAEKKPKAGKKLPKEAGAAAGDKKKKRSKKSVETYKIYIFKVLKQVHPDIGISSKAMGIMNSFINDIFEKLAQESSRLARYNKKPTITSREIQTAVRLVLPGELAKHAVSEGTKAVTKFTSS	---------------------------------------------------------------------------------------------------------------MA------------------------------------------------------------------------------------------------------------------------P-------K----------------------------------------------------------A--------------------------------EKK--------------------------------------------P------------------…	ATGGCGCCCAAAGCTGAGAAGAAGCCCGCCGAGAAGAAGCCCGCGGAGGAAAAGAAGTCCGCCGTGGCGGAGAAAGCCCCCGCCGAGAAGAAGCCCAAGGCCGGGAAGAAGCTCCCGAAGGAGGCCGGAGCCGCCGCCGGAGACAAGAAGAAGAAGAGATCGAAGAAGAGCGTGGAGACCTACAAGATCTACATCTTCAAGGTGCTGAAGCAGGTCCACCCTGACATCGGGATCTCCAGCAAGGCCATGGGAATCATGAACAGCTTCATCAACGACATCTTCGAGAAGCTCGCCCAGGAGTCATCCAGGCTCGCGAGGTACAACAAGAAGCCGACGATTACTTCCCGGGAGATCCAGACTGCTGTGAGATTGGTGCTGCCTGGTGAGCTTGCTAAGCAT…
Mdo823582	MDP0000823582 Org_Mdomestica peptide: MDP0000823582 (1 of 14) K11252 histone H2B (H2B) (PAC:22664467)	Malus domestica	Eudicot	Phytozome (https://phytozome.jgi.doe.gov/pz/portal.html)	MAPKAEKKPAEKKPAEEKKSAVAEKAPAEKKPKAGKKLPKEAGAAAGDKKKKKSKKSVETYKIYIFKVLKQVHPDIGISSKAMGIMNSFINDIFEKLAQESSRLARYNKKPTITSREIQTAVRLVLPGELAKHAVSEGTKAVTKFTSS	---------------------------------------------------------------------------------------------------------------MA------------------------------------------------------------------------------------------------------------------------P-------K----------------------------------------------------------A--------------------------------EKK--------------------------------------------P------------------…	ATGGCGCCCAAAGCTGAGAAGAAGCCCGCCGAGAAGAAGCCAGCAGAGGAGAAGAAGTCCGCCGTGGCGGAGAAAGCCCCCGCCGAGAAGAAGCCCAAGGCCGGGAAGAAGCTCCCGAAGGAAGCCGGAGCCGCCGCCGGAGACAAGAAGAAGAAGAAATCGAAGAAGAGCGTGGAGACCTACAAGATCTACATCTTCAAGGTGCTGAAGCAGGTCCACCCTGACATCGGGATCTCCAGCAAGGCCATGGGAATCATGAACAGCTTCATCAACGACATCTTCGAGAAGCTCGCCCAGGAATCGTCGAGGCTTGCGAGGTACAACAAGAAGCCGACGATCACTTCCCGGGAGATTCAGACTGCTGTGAGATTGGTGCTTCCTGGTGAGCTCGCTAAGCAT…
Mdo848538	MDP0000848538 Org_Mdomestica peptide: MDP0000848538 (1 of 14) K11252 histone H2B (H2B) (PAC:22683101)	Malus domestica	Eudicot	Phytozome (https://phytozome.jgi.doe.gov/pz/portal.html)	MAPTKAEKKPVAEKAPAGEKKPTKAEKQIPKEGGGGVEMKKKKKVKKSTETYKIYIFKVLKQVHPDIGISSKAMGIMNSFINDIFEKLAQEASRLARYNKKPTITSREIQTAVRLVLPGELAKHAVSEGTKAVTKFTSC	---------------------------------------------------------------------------------------------------------------MA------------------------------------------------------------------------------------------------------------------------PT------K----------------------------------------------------------A--------------------------------EKK---------------------------------------------------------------…	ATGGCGCCGACGAAGGCCGAGAAGAAGCCGGTGGCGGAGAAGGCACCGGCGGGGGAGAAGAAGCCGACGAAGGCGGAGAAGCAGATCCCGAAGGAAGGCGGAGGAGGCGTGGAAATGAAGAAGAAGAAGAAGGTAAAGAAATCGACAGAGACGTACAAGATCTACATCTTCAAGGTGCTGAAGCAGGTCCACCCGGACATCGGGATATCCAGCAAGGCCATGGGGATCATGAACAGCTTCATCAACGACATCTTCGAGAAGCTCGCACAGGAGGCGTCGCGTTTGGCCAGGTACAATAAGAAGCCGACGATCACGTCGAGGGAGATCCAGACCGCCGTCAGGTTGGTGCTTCCTGGTGAGCTCGCCAAACATGCCGTTTCCGAGGGCACCAAGGCCGTT…
Mes04G0126	Manes.04G012600 Org_Mesculenta peptide: Manes.04G012600.1.p (1 of 10) K11252 histone H2B (H2B) (PAC:32327694)	Manihot esculenta	Eudicot	Phytozome (https://phytozome.jgi.doe.gov/pz/portal.html)	MAPKAEKKPAEKKPAEEKKAEKAPAEKKPRAEKKLPREGGASDKKKKRTKKSVETYKIYIFKVLKQVHPDIGISSKAMGIMNSFINDIFEKLAQESSRLARYNKKPTITSREIQTAVRLVLPGELAKHAVSEGTKAVTKFTSS	---------------------------------------------------------------------------------------------------------------MA------------------------------------------------------------------------------------------------------------------------P-------K----------------------------------------------------------A--------------------------------EKK--------------------------------------------P------------------…	ATGGCACCCAAGGCGGAGAAAAAGCCAGCGGAGAAGAAGCCGGCGGAGGAGAAGAAGGCTGAGAAGGCACCGGCGGAGAAGAAGCCAAGGGCAGAGAAGAAATTGCCAAGGGAAGGCGGTGCCAGCGACAAGAAGAAGAAGCGTACAAAGAAGAGTGTAGAGACCTACAAGATCTACATCTTCAAGGTTCTGAAACAGGTTCATCCAGATATTGGTATCTCGAGCAAAGCCATGGGGATAATGAACAGCTTTATCAACGACATCTTCGAGAAGCTAGCTCAGGAGTCATCTCGTCTTGCAAGGTATAACAAGAAGCCCACCATTACTTCTAGGGAGATTCAGACTGCTGTGAGACTCGTTTTGCCTGGTGAACTCGCTAAGCACGCCGTTTCAGAAGGT…
Mes04G0315	Manes.04G031500 Org_Mesculenta peptide: Manes.04G031500.1.p (1 of 10) K11252 histone H2B (H2B) (PAC:32329488)	Manihot esculenta	Eudicot	Phytozome (https://phytozome.jgi.doe.gov/pz/portal.html)	MAPKAEKKPAEKKPAEEKKTVAEKAPAEKKPKAGKKLPKEGGAAAGDKKKKRVKKSTETYKIYIFKVLKQVHPDIGISSKAMGIMNSFINDIFEKLAQEASRLARYNKKPTITSREIQTAVRLVLPGELAKHAVSEGTKAVTKFTSS	---------------------------------------------------------------------------------------------------------------MA------------------------------------------------------------------------------------------------------------------------P-------K----------------------------------------------------------A--------------------------------EKK--------------------------------------------P------------------…	ATGGCACCGAAGGCGGAGAAGAAGCCTGCTGAGAAGAAGCCAGCGGAAGAGAAGAAGACGGTAGCAGAGAAAGCTCCGGCGGAGAAGAAACCGAAGGCCGGAAAGAAGCTACCAAAAGAGGGTGGTGCGGCGGCCGGAGACAAGAAAAAGAAGCGCGTGAAGAAGTCCACGGAGACATACAAGATCTACATCTTCAAGGTCTTGAAGCAGGTCCATCCAGACATCGGGATCTCGAGCAAGGCAATGGGAATTATGAACTCCTTTATAAACGATATTTTCGAAAAGCTTGCACAGGAAGCGTCGAGACTAGCAAGGTACAACAAGAAGCCAACAATAACTTCGAGGGAGATCCAGACGGCTGTGAGATTGGTGTTGCCAGGAGAGTTGGCGAAACACGCT…
Mes06G0252	Manes.06G025200 Org_Mesculenta peptide: Manes.06G025200.1.p (1 of 10) K11252 histone H2B (H2B) (PAC:32347161)	Manihot esculenta	Eudicot	Phytozome (https://phytozome.jgi.doe.gov/pz/portal.html)	MAPKAEKKPAEKKPAAAEKAPAEKKPRAEKKLPKEGAIDKKKKKAKKSVETYKIYIFKVLKQVHPDIGISSKAMGIMNSFINDIFEKLAQEASRLARYNKKPTITSREIQTAVRLVLPGELAKHAVSEGTKAVTKFTSS	---------------------------------------------------------------------------------------------------------------MA------------------------------------------------------------------------------------------------------------------------P-------K----------------------------------------------------------A--------------------------------EKK--------------------------------------------P------------------…	ATGGCGCCAAAGGCAGAGAAGAAGCCAGCGGAGAAGAAACCGGCGGCGGCGGAGAAGGCACCGGCAGAGAAGAAGCCACGAGCAGAGAAGAAACTGCCGAAGGAAGGTGCGATCGATAAGAAGAAAAAGAAGGCAAAGAAGAGCGTGGAGACATACAAGATCTACATATTCAAGGTTTTGAAGCAGGTTCACCCTGATATCGGGATCTCCAGCAAGGCTATGGGGATCATGAACAGTTTTATCAACGATATTTTTGAGAAGCTTGCACAAGAGGCTTCAAGGCTTGCAAGGTACAACAAGAAGCCCACCATTACTTCTCGGGAGATTCAGACTGCTGTTAGGCTTGTCCTCCCTGGAGAGCTCGCTAAGCACGCTGTTTCTGAAGGGACTAAGGCTGTT…
Mes07G0937	Manes.07G093700 Org_Mesculenta peptide: Manes.07G093700.1.p (1 of 10) K11252 histone H2B (H2B) (PAC:32353868)	Manihot esculenta	Eudicot	Phytozome (https://phytozome.jgi.doe.gov/pz/portal.html)	MAPKAAEKKPAEKKPAMAEKAPAEKKPRAEKKLPKEGSSDKKKKKVKKSVETYKIYIFKVLKQVHPDIGISSKAMGIMNSFINDIFEKLAQEASRLARYNKKPTITSREIQTAVRLVLPGELAKHAVSEGTKAVTKFTSS	---------------------------------------------------------------------------------------------------------------MA------------------------------------------------------------------------------------------------------------------------P-------KA---------------------------------------------------------A--------------------------------EKK--------------------------------------------P------------------…	ATGGCGCCCAAGGCAGCTGAGAAGAAACCAGCTGAAAAGAAGCCTGCAATGGCGGAGAAAGCACCGGCAGAGAAGAAGCCCCGAGCGGAGAAAAAGTTGCCGAAGGAAGGCTCTAGCGATAAGAAGAAGAAGAAGGTAAAGAAGAGTGTAGAGACCTACAAGATTTACATATTCAAGGTGTTGAAGCAGGTTCATCCTGATATTGGTATCTCTAGCAAGGCTATGGGGATCATGAACAGCTTCATAAATGACATTTTTGAGAAACTTGCTCAAGAGGCTTCGAGGCTTGCTCGATACAACAAGAAACCCACCATCACTTCTCGGGAGATTCAGACTGCTGTTAGGCTTGTTCTCCCTGGAGAGCTTGCTAAACATGCTGTTTCTGAAGGGACCAAGGCT…
Mes10G0529	Manes.10G052900 Org_Mesculenta peptide: Manes.10G052900.1.p (1 of 10) K11252 histone H2B (H2B) (PAC:32367365)	Manihot esculenta	Eudicot	Phytozome (https://phytozome.jgi.doe.gov/pz/portal.html)	MAPKAEKKPAEKKPAAAEKAPAEKKPRAEKKLPKEGASDKKRKKAKKSVETYKIYIFKVLKQVHPDIGISSKAMGIMNSFINDIFEKLAQESSRLARYNKKPTITSREIQTAVRLVLPGELAKHAVSEGTKAVTKFTSS	---------------------------------------------------------------------------------------------------------------MA------------------------------------------------------------------------------------------------------------------------P-------K----------------------------------------------------------A--------------------------------EKK--------------------------------------------P------------------…	ATGGCGCCCAAGGCAGAGAAGAAGCCAGCGGAGAAGAAACCGGCGGCAGCGGAGAAAGCACCGGCGGAGAAGAAGCCGCGAGCAGAGAAGAAGCTGCCGAAGGAAGGCGCGAGCGATAAGAAGAGGAAGAAGGCAAAGAAGAGTGTGGAGACGTACAAGATATACATATTCAAGGTGTTGAAGCAGGTCCATCCTGACATTGGGATCTCGAGCAAGGCTATGGGGATCATGAACAGTTTTATCAATGATATTTTTGAGAAGCTTGCTCAAGAGTCTTCTAGGCTCGCTAGGTACAACAAGAAGCCTACCATCACTTCTCGGGAGATTCAAACGGCTGTTAGGCTTGTCCTCCCTGGAGAGCTCGCCAAACACGCTGTTTCTGAAGGAACTAAGGCTGTT…
Mes11G1337	Manes.11G133700 Org_Mesculenta peptide: Manes.11G133700.1.p (1 of 10) K11252 histone H2B (H2B) (PAC:32356274)	Manihot esculenta	Eudicot	Phytozome (https://phytozome.jgi.doe.gov/pz/portal.html)	MAPKAEKKPAEKKPAEEKKTVAEKAPAEKKPKAGKKLPKEGGAAAGDKKKKRSKKSTETYKIYIFKVLKQVHPDIGISSKAMGIMNSFINDIFEKLAQEASRLARYNKKPTITSREIQTAVRLVLPGELAKHAVSEGTKAVTKFTSS	---------------------------------------------------------------------------------------------------------------MA------------------------------------------------------------------------------------------------------------------------P-------K----------------------------------------------------------A--------------------------------EKK--------------------------------------------P------------------…	ATGGCTCCAAAGGCAGAAAAGAAGCCGGCCGAGAAGAAGCCTGCGGAAGAGAAGAAAACGGTGGCGGAGAAAGCCCCTGCGGAGAAGAAGCCGAAGGCCGGAAAGAAGCTACCGAAAGAGGGTGGCGCGGCGGCCGGAGACAAGAAAAAGAAGAGGTCGAAGAAGAGTACCGAGACGTATAAGATCTACATCTTTAAGGTCTTGAAGCAGGTCCATCCAGACATCGGTATTTCCAGCAAGGCAATGGGTATCATGAACTCCTTTATCAACGATATTTTCGAGAAGCTTGCACAGGAAGCTTCGAGGCTAGCGAGGTACAACAAGAAACCGACAATTACTTCGAGGGAGATTCAGACGGCTGTGAGATTGGTGTTGCCTGGAGAGTTAGCTAAGCACGCC…
Mes11G1527	Manes.11G152700 Org_Mesculenta peptide: Manes.11G152700.1.p (1 of 10) K11252 histone H2B (H2B) (PAC:32355286)	Manihot esculenta	Eudicot	Phytozome (https://phytozome.jgi.doe.gov/pz/portal.html)	MAPKAAEKKPAEKKPAEDKKAEKAPAEKKPRAEKKLPKEGASGADKKKRRTKKSVETYKIYIFKVLKQVHPDIGISSKAMGIMNSFINDIFEKLAQESSRLARYNKKPTITSREIQTAVRLVLPGELAKHAVSEGTKAVTKFTSS	---------------------------------------------------------------------------------------------------------------MA------------------------------------------------------------------------------------------------------------------------P-------K----------------------------------------------------------A-------------------------------AEKK--------------------------------------------P------------------…	ATGGCACCAAAGGCAGCAGAGAAGAAACCGGCGGAGAAGAAGCCAGCGGAGGATAAGAAGGCTGAGAAAGCACCGGCGGAGAAGAAGCCGAGAGCAGAAAAGAAGTTACCTAAGGAAGGTGCCTCCGGCGCTGACAAGAAGAAGAGGCGGACAAAGAAGAGCGTGGAGACCTACAAGATCTACATCTTCAAGGTCTTGAAACAGGTTCATCCGGATATTGGGATCTCGAGCAAGGCCATGGGGATCATGAACAGCTTCATCAACGACATCTTTGAGAAGCTAGCTCAGGAGTCCTCTCGGCTAGCTAGGTACAACAAGAAGCCCACCATTACTTCTAGGGAGATTCAGACTGCTGTGAGACTTGTTTTGCCAGGAGAGCTTGCTAAGCACGCCGTTTCA…
Mes11G1534	Manes.11G153400 Org_Mesculenta peptide: Manes.11G153400.1.p (1 of 10) K11252 histone H2B (H2B) (PAC:32354693)	Manihot esculenta	Eudicot	Phytozome (https://phytozome.jgi.doe.gov/pz/portal.html)	MAPKGKRGKKKVLGTVLRSSKRVIKETVKIAVFEGDTQESTQEDQNGDTEELPENEPLVVRTIPVEERVEEEEEAQTIEVSVKKPKEEKRKQEKIETHEEKQEPAKTTKTKKRTQEEKGQEKKRRRRRRRGVEEGGEGYKRYVFRVLKQVHPELRISSMAMSVINSLMKDMFERIADEAAKLSQHSHKMTLSSREIQGAVKLVLPGELGRHAIAEGSKAVTNYMSYEAKGSKA	---------------------------------------------------------------------------------------------------------------MA------------------------------------------------------------------------------------------------------------------------P-------KGKRGKK---------------------------------------KVL----------G--------------------------TVLR-SSKRVIK-ETVKI---AVFEGDTQESTQEDQNG-----DTEEL-----PE-----------------…	ATGGCCCCTAAGGGGAAGAGGGGGAAGAAGAAAGTTTTAGGGACTGTGTTGAGGTCTAGTAAGAGGGTTATTAAAGAAACCGTGAAGATCGCTGTTTTTGAAGGAGACACTCAAGAATCAACACAAGAAGATCAAAATGGAGATACCGAAGAACTTCCTGAAAACGAGCCTTTGGTGGTCAGAACCATTCCTGTTGAAGAAAGAGTCGAGGAAGAAGAAGAAGCCCAAACAATTGAAGTTTCTGTCAAAAAACCCAAGGAAGAAAAGAGAAAGCAGGAGAAGATAGAAACTCATGAAGAGAAACAAGAACCAGCGAAGACTACAAAAACAAAGAAAAGAACCCAAGAAGAGAAAGGGCAGGAGAAGAAGAGGAGGAGGAGGAGGAGAAGGGGAGTAGAA…
MesS0225	Manes.S022500 Org_Mesculenta peptide: Manes.S022500.1.p (1 of 10) K11252 histone H2B (H2B) (PAC:32331922)	Manihot esculenta	Eudicot	Phytozome (https://phytozome.jgi.doe.gov/pz/portal.html)	MAPKAEKKPAEKKPVAEKAPASAEKRPKAEKKISKEGGEKKKKKIKKSSETYKIYIFKVLKQVHPDIGISSKAMGIMNSFINDIFEKLAQEASRLARYNKKPTITSREIQTAVRLVLPGELAKHAVSEGTKAVTKFTSS	---------------------------------------------------------------------------------------------------------------MA------------------------------------------------------------------------------------------------------------------------P-------K----------------------------------------------------------A--------------------------------EKK--------------------------------------------P------------------…	ATGGCACCCAAGGCAGAGAAGAAGCCGGCGGAGAAAAAGCCAGTTGCCGAGAAGGCCCCAGCCTCGGCGGAGAAGAGACCGAAAGCGGAAAAGAAGATCTCCAAGGAAGGAGGCGAAAAGAAGAAGAAGAAGATAAAGAAGAGCAGCGAGACCTATAAAATCTACATCTTCAAGGTCTTGAAACAGGTCCATCCTGATATTGGAATCTCGAGCAAGGCAATGGGGATTATGAATAGTTTTATTAATGATATTTTCGAGAAGCTTGCACAAGAGGCGTCAAGATTGGCTAGGTATAACAAGAAACCGACGATTACGTCCAGGGAGATTCAGACAGCCGTCCGATTGGTGCTTCCTGGAGAGCTGGCAAAGCATGCTGTTTCTGAGGGGACGAAAGCAGTT…
Mgu1679	Migut.F01679 Org_Mguttatus peptide: Migut.F01679.1.p (1 of 8) K11252 histone H2B (H2B) (PAC:28932384)	Mimulus guttatus	Eudicot	Phytozome (https://phytozome.jgi.doe.gov/pz/portal.html)	MAPTKGEKKPAAEKSPTETKPKAGKKLPKDGGAAVAGDKKKKRVKKSVETYKIYIFKVLKQVHPDIGISSKAMGIMNSFINDIFEKLAQESARLARYNKKPTITSREIQTAVRLVLPGELAKHAVSEGTKAVTKFTSS	---------------------------------------------------------------------------------------------------------------MA------------------------------------------------------------------------------------------------------------------------PT------K----------------------------------------------------------G--------------------------------EKK--------------------------------------------P------------------…	ATGGCACCCACGAAAGGAGAGAAGAAGCCCGCCGCCGAGAAATCGCCGACGGAGACGAAGCCCAAGGCCGGGAAGAAGCTCCCCAAGGACGGCGGCGCCGCCGTCGCCGGAGACAAGAAGAAGAAGCGCGTGAAGAAGAGCGTCGAGACGTACAAGATCTACATCTTCAAAGTGCTCAAGCAGGTCCACCCAGACATCGGGATCTCGAGCAAGGCCATGGGGATAATGAACAGCTTCATCAACGATATTTTCGAGAAGCTGGCTCAGGAATCGGCTCGGCTGGCTCGGTACAACAAGAAGCCGACCATCACTTCTCGCGAGATCCAGACCGCCGTGAGGCTGGTGTTGCCCGGCGAGTTGGCCAAACACGCCGTTTCGGAAGGAACAAAGGCGGTTACC…
Mgu1680	Migut.F01680 Org_Mguttatus peptide: Migut.F01680.1.p (1 of 8) K11252 histone H2B (H2B) (PAC:28933531)	Mimulus guttatus	Eudicot	Phytozome (https://phytozome.jgi.doe.gov/pz/portal.html)	MAPKADKKPPEKKPAAEKAPAAEKSPAEKKPKAGKKLPKDAGGAAAGEKKKKRTKKSVETYKIYIFKVLKQVHPDIGVSSKAMGIMNSFINDIFEKLAQEAARLARYNKKPTITSREIQTAVRLVLPGELAKHAVSEGTKAVTKFTSS	---------------------------------------------------------------------------------------------------------------MA------------------------------------------------------------------------------------------------------------------------P-------K----------------------------------------------------------A--------------------------------DKK--------------------------------------------P------------------…	ATGGCACCAAAGGCAGATAAGAAGCCACCGGAGAAGAAGCCCGCGGCCGAGAAAGCGCCGGCGGCGGAGAAGTCTCCGGCGGAGAAGAAGCCCAAGGCCGGGAAGAAGCTACCGAAGGACGCCGGCGGCGCCGCCGCCGGAGAGAAGAAGAAGAAGCGGACGAAGAAGAGCGTGGAGACGTACAAGATCTACATCTTCAAGGTGCTGAAGCAGGTCCACCCTGACATCGGCGTTTCCAGCAAAGCCATGGGAATAATGAACAGCTTCATCAACGATATTTTCGAGAAATTGGCGCAGGAGGCGGCGCGTCTGGCGAGGTACAACAAGAAGCCGACCATCACTTCCCGTGAAATTCAGACCGCCGTGAGACTGGTGCTCCCCGGCGAGTTGGCGAAGCAC…
Mgu1683	Migut.F01683 Org_Mguttatus peptide: Migut.F01683.1.p (1 of 8) K11252 histone H2B (H2B) (PAC:28931721)	Mimulus guttatus	Eudicot	Phytozome (https://phytozome.jgi.doe.gov/pz/portal.html)	MVKADKKPAEKKPAAEKAPAAEKSPAEKKPKAGKKLPKEAGGAAAGEKKKKRTKKSVETYKIYIFKVLKQVHPDIGVSSKAMGIMNSFINDIFEKLAQESARLARYNKKPTITSREIQTAVRLVLPGELAKHAVSEGTKAVTKFTSS	----------------------------------------------------------------------------------------------------------------M------------------------------------------------------------------------------------------------------------------------V-------K----------------------------------------------------------A--------------------------------DKK--------------------------------------------P------------------…	ATGGTGAAGGCAGATAAGAAGCCGGCGGAGAAGAAGCCCGCAGCCGAGAAAGCGCCGGCGGCAGAGAAATCTCCGGCGGAGAAGAAGCCCAAGGCCGGGAAGAAGCTACCGAAGGAAGCCGGCGGCGCCGCCGCCGGAGAGAAGAAGAAGAAGAGGACGAAGAAGAGCGTGGAGACGTACAAGATCTACATATTCAAGGTGCTGAAGCAGGTCCACCCTGACATCGGCGTTTCCAGCAAGGCCATGGGAATAATGAACAGCTTCATCAACGATATTTTCGAGAAGCTGGCGCAGGAATCGGCTCGGCTGGCTCGGTACAACAAGAAGCCGACCATCACTTCCCGTGAAATTCAGACCGCCGTGAGGCTGGTGTTGCCCGGCGAGTTGGCCAAGCACGCC…
Mgu1909	Migut.F01909 Org_Mguttatus peptide: Migut.F01909.1.p (1 of 8) K11252 histone H2B (H2B) (PAC:28933854)	Mimulus guttatus	Eudicot	Phytozome (https://phytozome.jgi.doe.gov/pz/portal.html)	MAPKAAEKKPAEKKPAAEKAPAAEKAPAEKKPKAGKKLPKDVGGAAAGEKKKKRTKKSVETYKIYIFKVLKQVHPDIGISSKAMGIMNSFINDIFEKLAQEAARLARYNKKPTITSREIQTAVRLVLPGELAKHAVSEGTKAVTKFTSS	---------------------------------------------------------------------------------------------------------------MA------------------------------------------------------------------------------------------------------------------------P-------K----------------------------------------------------------A-------------------------------AEKK--------------------------------------------P------------------…	ATGAATGCAACGGTAGAGAACCCCAACTATTCCCCATTTCTCATCGCATCACCAATTTCTCACTCTAAACGCAAAATTCGTCAAATCCCCAACCCAAATTTTCTCTCTCTAGAAATGGCACCAAAGGCGGCAGAGAAGAAACCGGCGGAGAAGAAGCCCGCCGCCGAGAAGGCCCCAGCGGCGGAGAAAGCCCCGGCGGAGAAGAAGCCAAAGGCAGGGAAGAAGCTCCCCAAGGACGTGGGCGGCGCCGCCGCCGGAGAGAAGAAGAAGAAGCGGACGAAGAAGAGCGTGGAGACGTACAAGATCTACATATTCAAGGTGCTGAAGCAGGTCCACCCAGACATCGGGATCTCGAGCAAGGCCATGGGAATCATGAACAGCTTCATCAACGACATCTTC…
Mgu1910	Migut.F01910 Org_Mguttatus peptide: Migut.F01910.1.p (1 of 8) K11252 histone H2B (H2B) (PAC:28933313)	Mimulus guttatus	Eudicot	Phytozome (https://phytozome.jgi.doe.gov/pz/portal.html)	MAPKAAEKKPAEKKPAAEKAPAAEKAPAEKKPKAGKKLPKDVGGAAAGEKKKKRTKKSVETYKIYIFKVLKQVHPDIGISSKAMGIMNSFINDIFEKLAQEAARLARYNKKPTITSREIQTAVRLVLPGELAKHAVSEGTKAVTKFTSS	---------------------------------------------------------------------------------------------------------------MA------------------------------------------------------------------------------------------------------------------------P-------K----------------------------------------------------------A-------------------------------AEKK--------------------------------------------P------------------…	ATGGCACCGAAGGCGGCAGAGAAGAAACCGGCGGAGAAGAAGCCCGCGGCCGAGAAGGCCCCCGCGGCGGAGAAAGCTCCGGCGGAGAAGAAGCCCAAGGCAGGGAAGAAGCTCCCCAAGGACGTGGGCGGCGCCGCCGCCGGAGAGAAGAAGAAGAAGCGGACGAAGAAGAGCGTGGAGACGTACAAGATCTACATCTTCAAGGTGCTGAAGCAGGTCCACCCGGACATCGGGATCTCGAGCAAGGCCATGGGAATCATGAACAGCTTCATCAACGACATCTTCGAGAAATTGGCCCAGGAGGCGGCGCGTCTGGCTAGGTACAACAAGAAGCCCACCATCACTTCTCGGGAAATCCAAACCGCCGTCCGATTGGTGCTTCCCGGCGAGTTGGCCAAG…
Mgu2296	Migut.D02296 Org_Mguttatus peptide: Migut.D02296.1.p (1 of 8) K11252 histone H2B (H2B) (PAC:28928041)	Mimulus guttatus	Eudicot	Phytozome (https://phytozome.jgi.doe.gov/pz/portal.html)	MAKGGKKPAEKKPVEEEKAAVAEKAPAAEKKPKAGKKLPKEAGATPVAGDKKKKRSKKNVETYKIYIFKVLKQVHPDIGISSKAMGIMNSFINDIFEKLAQESSRLARYNKKPTITSREIQTAVRLVLPGELAKHAVSEGTKAVTKFTSS	---------------------------------------------------------------------------------------------------------------MA--------------------------------------------------------------------------------------------------------------------------------K----------------------------------------------------------G--------------------------------GKK--------------------------------------------P------------------…	ATGGCAAAGGGAGGAAAGAAGCCGGCGGAGAAGAAGCCAGTGGAGGAGGAGAAAGCAGCGGTGGCGGAAAAGGCCCCAGCGGCGGAGAAGAAGCCAAAGGCCGGGAAGAAGCTCCCGAAGGAGGCCGGCGCAACCCCCGTCGCCGGAGACAAGAAGAAGAAGAGATCGAAGAAGAACGTTGAAACGTACAAGATCTACATCTTCAAAGTTCTGAAGCAGGTCCACCCAGACATCGGAATCTCAAGCAAAGCCATGGGAATCATGAACAGCTTCATCAACGACATCTTCGAGAAATTGGCTCAGGAATCTTCCAGATTGGCCAGGTACAACAAGAAGCCCACGATCACTTCTCGGGAAATTCAGACGGCGGTGAGATTGGTGCTGCCCGGAGAACTTGCG…
Mgu2535	Migut.N02535 Org_Mguttatus peptide: Migut.N02535.1.p (1 of 8) K11252 histone H2B (H2B) (PAC:28925040)	Mimulus guttatus	Eudicot	Phytozome (https://phytozome.jgi.doe.gov/pz/portal.html)	MAPKKRPGRAKKTVVTSTKVVEETVKVVVTPGGSGGEDDDNDNNESVEMISSSTKQNTENVEIFTSSPEKEHVLRTIPVEDKEEQIPAPDIVPQEQDEDETQPYSEPETASTPPRKEAPPPKSSEPLETPPPAEKRETRKKKFQEKAKEAGQEKKATTEKLRPKRRRRSVAGAGAGESYKRYVFKVMKQVHPEMGISSKAMTIVNNLMTDMFERFAEEAARLQKYTGRKTMSSREVQGAVKLVLPGELGKHAVAEGAKAVTNYVSYVPKS	---------------------------------------------------------------------------------------------------------------MA------------------------------------------------------------------------------------------------------------------------P-------KKRPGR----------------------------------------AK-----------K---------------------------TVV-TSTKVVE-ETVKV---VVTPGGSGG-EDDDND------NNE----------SVEMISSSTKQNTENV…	ATGGCACCGAAGAAACGGCCGGGTAGAGCGAAGAAAACGGTGGTGACGTCGACAAAAGTGGTGGAGGAAACCGTCAAAGTGGTGGTTACTCCGGGAGGAAGCGGCGGCGAAGATGATGACAACGACAACAACGAGAGTGTTGAAATGATTTCTTCTTCCACCAAACAGAATACTGAAAATGTCGAGATTTTCACTTCTTCGCCGGAGAAAGAACACGTCCTCAGAACCATTCCCGTTGAAGACAAAGAGGAGCAGATTCCGGCGCCCGATATTGTTCCACAAGAACAAGACGAAGATGAAACGCAGCCCTACTCAGAGCCCGAAACCGCTTCAACGCCGCCGCGAAAAGAAGCGCCGCCGCCAAAATCGTCGGAGCCACTCGAAACCCCACCGCCGGCG…
Mgu2541	Migut.N02541 Org_Mguttatus peptide: Migut.N02541.1.p (1 of 8) K11252 histone H2B (H2B) (PAC:28924493)	Mimulus guttatus	Eudicot	Phytozome (https://phytozome.jgi.doe.gov/pz/portal.html)	MAPRAAEKKPAEKKPAAEEKKTTAAEKSPAAAAEKKPKAGKKLPKDAGKAAVGGVEKKKKRTKKSVETYKIYIFKVLKQVHPDIGVSSKAMGIMNSFINDIFEKLAGESSRLARINKKPTITSREIQTAVRLVLPGELAKHAVSEGTKAVTKFTSS	---------------------------------------------------------------------------------------------------------------MA------------------------------------------------------------------------------------------------------------------------P-------R---------------------------------------------------------AA--------------------------------EKK--------------------------------------------P------------------…	ATGGCTCCCAGGGCAGCAGAAAAGAAACCCGCCGAGAAGAAGCCAGCGGCGGAGGAGAAGAAAACCACCGCAGCAGAAAAGTCCCCAGCGGCGGCGGCGGAGAAGAAGCCGAAGGCCGGCAAGAAGCTACCCAAGGACGCCGGCAAGGCTGCCGTCGGCGGCGTAGAGAAGAAGAAGAAGAGGACGAAGAAGAGCGTGGAAACGTACAAGATCTACATATTCAAGGTGCTGAAGCAGGTCCACCCAGACATCGGAGTCTCAAGCAAAGCCATGGGTATAATGAACAGCTTCATTAACGACATCTTCGAGAAGCTCGCCGGAGAATCTTCCCGATTGGCCAGGATCAATAAGAAGCCCACCATCACTTCCCGGGAGATTCAGACCGCCGTCCGGTTGGTC…
Mpu1113311	MicpuC2.e_gw1.1.1331.1 Org_MpusillaCCMP1545 peptide: 13212 (1 of 3) K11252 histone H2B (H2B) (PAC:27345735)	Micromonas pusilla	Chlorophyte	Phytozome (https://phytozome.jgi.doe.gov/pz/portal.html)	MAKPTSKKPAKKSLKGGKKGGKKSKTETYKIYIYKVLKQVHPDTGISSKAMSIMNSFINDIFEKIATEASKLARYNKKPTVTSREIQTAVRLILPGELAKHAVSEGTKAVTKFTSA	---------------------------------------------------------------------------------------------------------------MA----------------------------------------------------------------------------------------------------------------------------------------------------------------------------------------------------------------------------------------------------------------------------------------------…	ATGGCCAAGCCCACCTCCAAGAAGCCCGCCAAGAAGTCCCTCAAGGGCGGCAAGAAGGGCGGCAAGAAGTCCAAGACTGAGACGTACAAGATCTACATCTACAAGGTCCTCAAGCAGGTGCACCCCGACACCGGGATCTCCTCCAAGGCGATGTCCATCATGAACTCCTTCATCAACGACATCTTCGAGAAGATCGCCACCGAGGCGTCCAAGCTCGCCCGCTACAACAAGAAGCCGACGGTCACGTCCCGCGAGATCCAGACCGCGGTCCGCCTCATCCTCCCCGGTGAGCTCGCCAAGCACGCCGTCTCCGAGGGCACCAAGGCGGTCACCAAGTTCACCTCCGCGTAA
Mpu1155132	fgenesh1_kg.11_#_55_#_13212 Org_MpusillaCCMP1545 peptide: 201899 (1 of 3) K11252 histone H2B (H2B) (PAC:27339413)	Micromonas pusilla	Chlorophyte	Phytozome (https://phytozome.jgi.doe.gov/pz/portal.html)	MAKPTSKKPAKKSLKGGKKGGKKSKTETYKIYIYKVLKQVHPDTGISSKAMSIMNSFINDIFEKIATEASKLARYNKKPTVTSREIQTAVRLILPGELAKHAVSEGTKAVTKFTSA	---------------------------------------------------------------------------------------------------------------MA----------------------------------------------------------------------------------------------------------------------------------------------------------------------------------------------------------------------------------------------------------------------------------------------…	ATGGCCAAGCCCACCTCCAAGAAGCCCGCCAAGAAGTCCCTCAAGGGCGGCAAGAAGGGCGGCAAGAAGTCCAAGACCGAGACGTACAAGATCTACATCTACAAGGTCCTCAAGCAGGTGCACCCCGACACCGGGATCTCCTCCAAGGCGATGTCCATCATGAACTCCTTCATCAACGACATCTTCGAGAAGATCGCCACCGAGGCGTCCAAGCTCGCCCGCTACAACAAGAAGCCGACGGTCACGTCCCGCGAGATCCAGACCGCGGTCCGCCTCATCCTCCCCGGTGAGCTCGCCAAGCACGCCGTCTCCGAGGGCACCAAGGCGGTCACCAAGTTCACCTCCGCGTAA
Mpu578132	fgenesh1_kg.5_#_78_#_13212 Org_MpusillaCCMP1545 peptide: 201288 (1 of 3) K11252 histone H2B (H2B) (PAC:27341608)	Micromonas pusilla	Chlorophyte	Phytozome (https://phytozome.jgi.doe.gov/pz/portal.html)	MAKPTSKKPAKKSLKGGKKGGKKSKTETYKIYIYKVLKQVHPDTGISSKAMSIMNSFINDIFEKIATEASKLARYNKKPTVTSREIQTAVRLILPGELAKHAVSEGTKAVTKFTSA	---------------------------------------------------------------------------------------------------------------MA----------------------------------------------------------------------------------------------------------------------------------------------------------------------------------------------------------------------------------------------------------------------------------------------…	ATGGCCAAGCCCACCTCCAAGAAGCCCGCCAAGAAGTCCCTCAAGGGCGGCAAGAAGGGCGGCAAGAAGTCCAAGACGGAGACGTACAAGATCTACATCTACAAGGTCCTCAAGCAGGTGCACCCCGACACCGGGATCTCCTCCAAGGCGATGTCCATCATGAACTCCTTCATCAACGACATCTTCGAGAAGATCGCCACCGAGGCGTCCAAGCTCGCCCGCTACAACAAGAAGCCGACGGTCACGTCCCGCGAGATCCAGACCGCGGTCCGCCTCATCCTCCCCGGTGAGCTCGCCAAGCACGCCGTCTCCGAGGGCACCAAGGCGGTCACCAAGTTCACCTCCGCGTAA
Msp0800004	fgenesh2_pg.C_Chr_08000046 Org_Msp.RCC299 peptide: 101755 (1 of 3) K11252 histone H2B (H2B) (PAC:27403438)	Micromonas sp.	Chlorophyte	Phytozome (https://phytozome.jgi.doe.gov/pz/portal.html)	MAKPTSKKPAKKTVKGAGGKAKKSKTETYKIYIYKVLKQVHPDTGISSKAMSIMNSFINDIFEKIATEASKLARYNKKPTVTSREIQTAVRLILPGELAKHAVSEGTKAVTKFTSN	---------------------------------------------------------------------------------------------------------------MA----------------------------------------------------------------------------------------------------------------------------------------------------------------------------------------------------------------------------------------------------------------------------------------------…	ATGGCCAAGCCCACCTCCAAGAAGCCCGCCAAGAAGACCGTCAAGGGCGCCGGCGGCAAGGCCAAGAAGTCCAAGACCGAGACCTACAAGATCTACATCTACAAGGTCCTTAAGCAGGTGCACCCCGACACCGGCATCTCCTCCAAGGCCATGTCCATCATGAACTCCTTCATCAACGACATCTTCGAGAAGATCGCCACCGAGGCTTCCAAGCTCGCCCGCTACAACAAGAAGCCCACCGTCACCTCCAGGGAGATCCAGACCGCCGTGCGCCTCATCCTCCCCGGTGAGCTCGCCAAGCACGCCGTCTCCGAGGGCACCAAGGCCGTGACCAAGTTCACCTCCAACTAA
Msp2046391	e_gw2.04.639.1 Org_Msp.RCC299 peptide: 81107 (1 of 3) K11252 histone H2B (H2B) (PAC:27399997)	Micromonas sp.	Chlorophyte	Phytozome (https://phytozome.jgi.doe.gov/pz/portal.html)	MAKPTSKKPAKKTVAKGGSKAKKSKTETYKIYIYKVLKQVHPDTGISSKAMSIMNSFINDIFEKIATEASKLARYNKKPTVTSREIQTAVRLILPGELAKHAVSEGTKAVTKFTSN	---------------------------------------------------------------------------------------------------------------MA----------------------------------------------------------------------------------------------------------------------------------------------------------------------------------------------------------------------------------------------------------------------------------------------…	ATGGCCAAGCCCACCTCCAAGAAGCCCGCCAAGAAGACCGTCAAGGGCGCCGGCGGCAAGGCGAAGAAGTCCAAGACCGAGACCTACAAGATCTACATCTACAAGGTCCTCAAGCAGGTGCACCCCGACACCGGCATCTCCTCCAAGGCTATGTCCATCATGAACTCCTTCATCAACGACATCTTCGAGAAGATCGCCACCGAGGCTTCCAAGCTCGCCCGCTACAACAAGAAGCCCACCGTCACCTCCAGGGAGATCCAGACCGCTGTGCGCCTCATCCTCCCCGGTGAGCTCGCCAAGCACGCCGTCTCCGAGGGCACCAAGGCCGTGACCAAGTTCACCTCCAACTAA
Msp7923202	est_cluster_kg.Chr_07__92__3202461:1 Org_Msp.RCC299 peptide: 108622 (1 of 3) K11252 histone H2B (H2B) (PAC:27404252)	Micromonas sp.	Chlorophyte	Phytozome (https://phytozome.jgi.doe.gov/pz/portal.html)	MAKPTSKKPAKKTVKGAGGKAKKSKTETYKIYIYKVLKQVHPDTGISSKAMSIMNSFINDIFEKIATEASKLARYNKKPTVTSREIQTAVRLILPGELAKHAVSEGTKAVTKFTSN	---------------------------------------------------------------------------------------------------------------MA----------------------------------------------------------------------------------------------------------------------------------------------------------------------------------------------------------------------------------------------------------------------------------------------…	ATGGCCAAGCCCACCTCCAAGAAGCCCGCCAAGAAGACCGTCAAGGGCGCCGGCGGCAAGGCGAAGAAGTCCAAGACCGAGACCTACAAGATCTACATCTACAAGGTCCTCAAGCAGGTGCACCCCGACACCGGCATCTCCTCCAAGGCTATGTCCATCATGAACTCCTTCATCAACGACATCTTCGAGAAGATCGCCACCGAGGCTTCCAAGCTCGCCCGCTACAACAAGAAGCCCACCGTCACCTCCAGGGAGATCCAGACCGCTGTGCGCCTCATCCTCCCCGGTGAGCTCGCCAAGCACGCCGTCTCCGAGGGCACCAAGGCCGTGACCAAGTTCACCTCCAACTAA
Mtr1g06860	Medtr1g068600 Org_Mtruncatula peptide: Medtr1g068600.1 (1 of 19) K11252 histone H2B (H2B) (PAC:31096302)	Medicago truncatula	Eudicot	Phytozome (https://phytozome.jgi.doe.gov/pz/portal.html)	MAPKAEKKPAEKKPAEKSPAEKKPKAEKKISKEGGDKKKKRVKKSVETYKIYIFKVLKQVHPDIGISSKAMGIMNSFINDIFEKLAQEASRLARYNKKPTITSREIQTAVRLVLPGELAKHAVSEGTKAVTKFTSS	---------------------------------------------------------------------------------------------------------------MA------------------------------------------------------------------------------------------------------------------------P-------K----------------------------------------------------------A--------------------------------EKK--------------------------------------------P------------------…	ATGGCTCCCAAGGCAGAGAAGAAACCCGCTGAGAAGAAACCCGCGGAGAAATCACCAGCAGAGAAAAAGCCAAAAGCCGAGAAGAAGATCTCGAAAGAAGGAGGCGATAAGAAGAAGAAGCGCGTGAAGAAGAGCGTTGAAACCTATAAGATTTACATCTTCAAGGTTCTCAAACAGGTTCATCCTGATATAGGTATTTCTTCCAAAGCTATGGGGATTATGAACAGTTTCATCAATGATATCTTTGAGAAACTCGCTCAGGAAGCTTCTAGATTGGCTCGTTACAACAAGAAACCGACGATTACGTCGAGGGAGATTCAAACGGCTGTGCGTTTGGTTCTTCCCGGTGAATTGGCGAAACATGCTGTTTCCGAAGGAACCAAGGCTGTTACCAAATTT…
Mtr1g09078	Medtr1g090780 Org_Mtruncatula peptide: Medtr1g090780.1 (1 of 19) K11252 histone H2B (H2B) (PAC:31096035)	Medicago truncatula	Eudicot	Phytozome (https://phytozome.jgi.doe.gov/pz/portal.html)	MAPKGEKKPAEKKPAEKAPAEKTKAEKKIPKEASSADKKKKRNKKSVETYKIYIFKVLKQVHPDIGISSKAMGIMNSFINDIFEKLAQESSRLARYNKKPTITSREIQTAVRLVLPGELAKHAVSEGTKAVTKFTSS	---------------------------------------------------------------------------------------------------------------MA------------------------------------------------------------------------------------------------------------------------P-------K----------------------------------------------------------G--------------------------------EKK--------------------------------------------P------------------…	ATGGCACCAAAGGGAGAGAAGAAGCCCGCTGAGAAGAAGCCAGCAGAAAAAGCTCCCGCAGAGAAAACCAAAGCGGAGAAGAAGATCCCAAAGGAAGCTTCCTCTGCCGACAAGAAGAAAAAGAGAAACAAGAAGAGCGTAGAAACCTACAAGATCTACATCTTCAAGGTTCTCAAGCAGGTTCATCCTGACATTGGAATCTCCAGCAAGGCTATGGGGATCATGAACAGTTTCATCAATGACATCTTTGAGAAGCTCGCTCAGGAATCATCCAGACTCGCTCGCTACAACAAGAAACCTACCATCACCTCTCGTGAGATTCAGACTGCTGTTCGTCTCGTTCTTCCCGGCGAACTTGCCAAGCACGCTGTCTCCGAGGGAACCAAAGCAGTCACTAAA…
Mtr1g49291	Medtr1g492910 Org_Mtruncatula peptide: Medtr1g492910.1 (1 of 19) K11252 histone H2B (H2B) (PAC:31098799)	Medicago truncatula	Eudicot	Phytozome (https://phytozome.jgi.doe.gov/pz/portal.html)	MAPKGEKKPAEKKPAEKAPAEKTKAEKKIPKEASSTDKKKKRNKKSVETYKIYIFKVLKQVHPDIGISSKAMGIMNSFINDIFEKLAQESSRLARYNKKPTITSREIQTAVRLVLPGELAKHAVSEGTKAVTKFTSS	---------------------------------------------------------------------------------------------------------------MA------------------------------------------------------------------------------------------------------------------------P-------K----------------------------------------------------------G--------------------------------EKK--------------------------------------------P------------------…	ATGGCACCAAAGGGAGAGAAGAAACCCGCCGAGAAGAAGCCAGCAGAGAAGGCGCCAGCAGAGAAAACCAAAGCCGAAAAGAAGATCCCAAAGGAAGCATCCTCCACCGACAAGAAGAAGAAGAGAAACAAGAAGAGCGTTGAAACCTACAAGATCTACATCTTCAAGGTTCTCAAGCAGGTTCATCCTGACATTGGTATCTCAAGCAAGGCTATGGGGATCATGAACAGCTTCATCAATGATATCTTTGAGAAGCTCGCTCAGGAATCTTCCAGACTTGCGAGGTACAACAAGAAGCCTACAATCACTTCTCGGGAGATACAGACTGCTGTTCGTCTTGTTCTCCCCGGTGAACTTGCTAAGCATGCTGTCTCTGAGGGAACCAAGGCTGTTACCAAA…
Mtr2g08448	Medtr2g084480 Org_Mtruncatula peptide: Medtr2g084480.1 (1 of 19) K11252 histone H2B (H2B) (PAC:31069065)	Medicago truncatula	Eudicot	Phytozome (https://phytozome.jgi.doe.gov/pz/portal.html)	MAPKSAKKVVVRSTRKVVQESVQVSVVSSHKRSTRGNNKDVEIDKDAGNATQQEHVRIIPVQEVTSQTKEDTNTNTNTTTVTSEDTTNQENTPNDATMEPKTPLSNKEQEKKVRTKEGGNDGKGKRKKKRGRRMGEGYQRYVYRVLKQVHPQMGISSQAMTILNNLMNDMFEKLADEAAKLTAYTKHMTLTSREIQGAVKLVLPGELGKHAIAEGAKAVTNYVSYVA	---------------------------------------------------------------------------------------------------------------MA------------------------------------------------------------------------------------------------------------------------P-------K---------------------------------------S------------------A------------------------KKVVVR-STRKVVQ-ESVQV---SVVSSH---------------------------------------------…	ATGGCTCCAAAGAGTGCTAAGAAAGTGGTGGTTAGATCCACAAGGAAAGTTGTTCAAGAAAGTGTGCAAGTTTCTGTTGTAAGCAGCCACAAAAGATCAACACGAGGTAACAACAAAGATGTTGAGATAGATAAAGATGCAGGCAATGCTACTCAACAAGAGCATGTGAGGATCATTCCTGTTCAAGAAGTGACTTCTCAAACCAAAGAGGATACAAATACAAACACAAACACAACCACTGTCACTTCTGAAGACACAACAAATCAAGAAAACACTCCAAATGATGCTACAATGGAACCCAAAACCCCACTCTCGAATAAAGAGCAGGAGAAAAAGGTTAGGACCAAGGAAGGAGGAAATGATGGTAAAGGAAAAAGGAAGAAGAAAAGGGGGAGGAGA…
Mtr4g06320	Medtr4g063200 Org_Mtruncatula peptide: Medtr4g063200.1 (1 of 19) K11252 histone H2B (H2B) (PAC:31115203)	Medicago truncatula	Eudicot	Phytozome (https://phytozome.jgi.doe.gov/pz/portal.html)	MAPKGEKKPAEKKPAEEKKSTVAEKAPAEKKPKAGKKLPKEGGSAAGDKKKKRSKKNVETYKIYIFKVLKQVHPDIGISSKAMGIMNSFINDIFEKLAQESSRLARYNKKPTITSREIQTAVRLVLPGELAKHAVSEGTKAVTKFTSS	---------------------------------------------------------------------------------------------------------------MA------------------------------------------------------------------------------------------------------------------------P-------K----------------------------------------------------------G--------------------------------EKK--------------------------------------------P------------------…	ATGGCACCAAAGGGAGAGAAGAAGCCAGCGGAGAAGAAACCCGCTGAGGAGAAGAAGTCCACCGTCGCCGAGAAGGCTCCGGCGGAGAAGAAGCCAAAGGCAGGAAAGAAGCTACCAAAGGAAGGTGGTTCTGCAGCAGGAGACAAGAAGAAGAAGAGAAGTAAGAAGAATGTAGAAACATACAAGATCTACATCTTCAAAGTTCTGAAGCAGGTTCACCCAGACATTGGTATCTCAAGCAAGGCCATGGGTATCATGAACAGTTTCATCAATGATATCTTCGAGAAGCTTGCTCAAGAATCATCCAGACTTGCTCGTTACAACAAGAAGCCAACAATCACTTCAAGGGAAATTCAGACTGCAGTCAGGCTTGTTCTTCCTGGTGAATTGGCCAAGCAT…
Mtr4g06322	Medtr4g063220 Org_Mtruncatula peptide: Medtr4g063220.1 (1 of 19) K11252 histone H2B (H2B) (PAC:31115050)	Medicago truncatula	Eudicot	Phytozome (https://phytozome.jgi.doe.gov/pz/portal.html)	MAPKGEKKPAEKKPAEEKKSTVAEKAPAEKKPKAGKKLPKEGGSAAGDKKKKRSKKNVETYKIYIFKVLKQVHPDIGISSKAMGIMNSFINDIFEKLAQESSRLARYNKKPTITSREIQTAVRLVLPGELAKHAVSEGTKAVTKFTSS	---------------------------------------------------------------------------------------------------------------MA------------------------------------------------------------------------------------------------------------------------P-------K----------------------------------------------------------G--------------------------------EKK--------------------------------------------P------------------…	ATGGCACCAAAGGGAGAGAAGAAGCCAGCGGAGAAGAAACCCGCTGAGGAGAAGAAGTCCACCGTCGCCGAGAAGGCTCCGGCGGAGAAGAAGCCCAAGGCAGGAAAGAAGCTACCAAAGGAAGGTGGTTCTGCAGCAGGAGACAAGAAGAAGAAGAGAAGTAAGAAGAATGTAGAAACATACAAGATCTACATCTTCAAAGTTCTGAAACAAGTTCACCCAGACATTGGTATCTCAAGCAAAGCGATGGGTATCATGAACAGTTTCATCAATGATATCTTCGAGAAGCTTGCTCAAGAATCATCCAGACTTGCTCGTTACAACAAGAAGCCAACAATCACTTCAAGGGAAATTCAGACCGCGGTCAGACTTGTTCTTCCTGGAGAATTGGCCAAGCAT…
Mtr4g06324	Medtr4g063240 Org_Mtruncatula peptide: Medtr4g063240.1 (1 of 19) K11252 histone H2B (H2B) (PAC:31107552)	Medicago truncatula	Eudicot	Phytozome (https://phytozome.jgi.doe.gov/pz/portal.html)	MAPKGEKKPAEKKPAEEKKSTVAEKAPAEKKPKAGKKLPKEGGSAAGDKKKRSKKNVETYKIYIFKVLKQVHPDIGISSKAMGIMNSFINDIFEKLAQESSRLARYNKKPTITSREIQTAVRLVLPGELAKHAVSEGTKAVTKFTSS	---------------------------------------------------------------------------------------------------------------MA------------------------------------------------------------------------------------------------------------------------P-------K----------------------------------------------------------G--------------------------------EKK--------------------------------------------P------------------…	ATGGCACCAAAGGGAGAGAAGAAGCCAGCGGAGAAGAAACCAGCTGAGGAGAAGAAGTCCACCGTTGCCGAGAAAGCTCCAGCAGAGAAGAAGCCAAAGGCAGGGAAGAAGCTACCAAAGGAAGGTGGTTCAGCTGCCGGAGACAAGAAGAAGAGAAGCAAGAAGAATGTTGAAACATACAAGATCTACATCTTCAAAGTTCTGAAGCAGGTTCACCCAGACATTGGTATCTCAAGCAAGGCCATGGGTATCATGAACAGTTTCATCAATGATATCTTCGAGAAGCTTGCTCAAGAATCATCCAGACTTGCTCGTTACAACAAGAAGCCAACAATCACTTCAAGGGAAATTCAGACTGCAGTCAGACTTGTTCTTCCTGGTGAATTGGCCAAGCATGCT…
Mtr4g06327	Medtr4g063275 Org_Mtruncatula peptide: Medtr4g063275.1 (1 of 19) K11252 histone H2B (H2B) (PAC:31112879)	Medicago truncatula	Eudicot	Phytozome (https://phytozome.jgi.doe.gov/pz/portal.html)	MAPKGEKKPAEKKPAEEKKSTVAEKAPAEKKPKAGKKLPKEGGSAAGEKKKKRSKKNVETYKIYIFKVLNHVHPDIGISSKAMGIMNSFINDIFEKLAQESSRLARYNKKPTITSREIQTAVSLVLPGELAKHAVSEGTKAVTKFTSS	---------------------------------------------------------------------------------------------------------------MA------------------------------------------------------------------------------------------------------------------------P-------K----------------------------------------------------------G--------------------------------EKK--------------------------------------------P------------------…	ATGGCGCCAAAGGGAGAGAAGAAGCCAGCGGAGAAGAAACCTGCTGAGGAGAAGAAGTCCACCGTTGCCGAGAAAGCTCCAGCAGAGAAGAAGCCAAAGGCTGGAAAGAAGCTTCCTAAGGAAGGTGGCTCCGCAGCCGGAGAGAAGAAGAAGAAGAGAAGCAAGAAGAATGTAGAAACATACAAGATCTACATCTTCAAAGTTCTGAATCATGTTCACCCAGACATTGGTATCTCAAGCAAGGCCATGGGTATCATGAACAGTTTCATCAATGATATCTTCGAGAAGCTTGCTCAAGAATCATCCAGACTTGCTCGTTACAACAAGAAGCCAACAATCACTTCAAGGGAAATTCAGACTGCAGTCAGTCTTGTTCTTCCTGGTGAATTGGCCAAGCAT…
Mtr4g06399	Medtr4g063990 Org_Mtruncatula peptide: Medtr4g063990.1 (1 of 19) K11252 histone H2B (H2B) (PAC:31108034)	Medicago truncatula	Eudicot	Phytozome (https://phytozome.jgi.doe.gov/pz/portal.html)	MAPKGEKKPAEKKPAEEKKSTVAEKAPAEKKPKAGKKLPKEGGSAAGDKKKKRSKKNVETYKIYIFKVLKQVHPDIGISSKAMGIMNSFINDIFEKLAQESSRLARYNKKPTITSREIQTAVRLVLPGELAKHAVSEGTKAVTKFTSS	---------------------------------------------------------------------------------------------------------------MA------------------------------------------------------------------------------------------------------------------------P-------K----------------------------------------------------------G--------------------------------EKK--------------------------------------------P------------------…	ATGGCACCAAAGGGAGAGAAGAAGCCAGCGGAGAAGAAACCCGCAGAGGAGAAGAAGTCCACCGTCGCCGAGAAAGCTCCTGCTGAGAAGAAGCCCAAGGCTGGAAAGAAGCTTCCAAAGGAAGGTGGTTCAGCCGCCGGAGACAAGAAGAAGAAGAGAAGCAAGAAGAATGTTGAAACATACAAGATCTACATCTTCAAAGTTCTGAAGCAGGTTCACCCAGACATTGGTATCTCAAGCAAAGCCATGGGAATAATGAACAGTTTCATCAATGATATCTTCGAGAAACTTGCTCAAGAATCATCCAGACTTGCTCGTTACAACAAGAAGCCAACAATCACTTCAAGGGAAATTCAGACTGCTGTCAGACTTGTTCTTCCTGGTGAATTGGCCAAACAT…
Mtr4g06402	Medtr4g064020 Org_Mtruncatula peptide: Medtr4g064020.1 (1 of 19) K11252 histone H2B (H2B) (PAC:31110361)	Medicago truncatula	Eudicot	Phytozome (https://phytozome.jgi.doe.gov/pz/portal.html)	MAPKGEKKPAEKKPAEEKKSTVAEKAPAEKKPKAGKKLPKEGGSAAGDKKKKRSKKNVETYKIYIFKVLKQVHPDIGISSKAMGIMNSFINDIFEKLAQESSRLARYNKKPTITSREIQTAVRLVLPGELAKHAVSEGTKAVTKFTSS	---------------------------------------------------------------------------------------------------------------MA------------------------------------------------------------------------------------------------------------------------P-------K----------------------------------------------------------G--------------------------------EKK--------------------------------------------P------------------…	ATGGCACCAAAGGGAGAGAAGAAGCCAGCAGAGAAGAAACCAGCTGAGGAGAAGAAGTCCACCGTCGCCGAGAAAGCTCCTGCTGAGAAGAAGCCCAAGGCTGGAAAGAAGCTTCCAAAGGAAGGTGGTTCAGCCGCCGGAGATAAGAAGAAGAAGAGAAGCAAGAAGAATGTTGAAACATACAAGATCTACATCTTCAAAGTTCTGAAGCAGGTTCACCCAGACATTGGTATCTCAAGCAAGGCCATGGGTATCATGAACAGTTTCATCAATGATATCTTCGAGAAGCTTGCTCAAGAATCATCCAGACTTGCTCGTTACAACAAGAAGCCAACAATCACTTCAAGGGAAATTCAGACTGCAGTCAGGCTTGTTCTTCCTGGTGAATTGGCCAAGCAT…
Mtr4g07024	Medtr4g070240 Org_Mtruncatula peptide: Medtr4g070240.1 (1 of 19) K11252 histone H2B (H2B) (PAC:31107966)	Medicago truncatula	Eudicot	Phytozome (https://phytozome.jgi.doe.gov/pz/portal.html)	MAPKGEKKPAEKKPAEEKKSTVAEKAPAEKKPKAGKKLPKEGGSAAGEKKKKRSKKSVETYKIYIFKVLKQVHPDIGISSKAMGIMNSFINDIFEKLAQESSRLARYNKKPTITSREIQTAVRLVLPGELAKHAVSEGTKAVTKFTSS	---------------------------------------------------------------------------------------------------------------MA------------------------------------------------------------------------------------------------------------------------P-------K----------------------------------------------------------G--------------------------------EKK--------------------------------------------P------------------…	ATGGCGCCAAAAGGAGAGAAGAAGCCAGCAGAGAAGAAACCAGCAGAGGAGAAGAAGTCCACCGTCGCTGAGAAAGCTCCGGCGGAGAAGAAGCCGAAGGCCGGAAAGAAGCTTCCAAAGGAAGGTGGTTCAGCCGCCGGAGAGAAGAAGAAGAAGAGAAGCAAGAAGAGCGTTGAAACATACAAGATCTACATCTTCAAGGTTCTGAAACAAGTTCATCCAGACATTGGTATCTCAAGCAAAGCCATGGGTATCATGAACAGTTTCATCAATGATATCTTCGAGAAACTCGCTCAAGAATCATCCAGACTTGCTCGTTACAACAAGAAGCCAACAATCACTTCAAGGGAAATTCAGACCGCGGTCAGGCTTGTTCTGCCCGGTGAATTGGCCAAGCAT…
Mtr4g07025	Medtr4g070245 Org_Mtruncatula peptide: Medtr4g070245.1 (1 of 19) K11252 histone H2B (H2B) (PAC:31115026)	Medicago truncatula	Eudicot	Phytozome (https://phytozome.jgi.doe.gov/pz/portal.html)	MAPKGEKKPAEKKPAEEKKSTVAEKAPAEKKPKAGKKLPKEGGSAAGEKKKKRSKKSVETYKIYIFKVLKQVHPDIGISSKAMGIMNSFINDIFEKLTQESSRLARYNKKPTITSREIQTAVRLVLPGELAKHDVSEGTKAVTKFTSS	---------------------------------------------------------------------------------------------------------------MA------------------------------------------------------------------------------------------------------------------------P-------K----------------------------------------------------------G--------------------------------EKK--------------------------------------------P------------------…	ATGGCGCCAAAAGGAGAGAAGAAGCCAGCAGAGAAGAAACCAGCAGAGGAGAAGAAGTCCACCGTCGCTGAGAAAGCTCCGGCGGAGAAGAAGCCGAAGGCCGGAAAGAAGCTTCCAAAGGAAGGTGGTTCAGCCGCCGGAGAGAAGAAGAAGAAGAGAAGCAAGAAGAGCGTTGAAACATACAAGATCTACATCTTCAAGGTTCTGAAACAAGTTCACCCAGACATTGGTATCTCAAGCAAAGCCATGGGTATCATGAACAGTTTCATCAATGATATCTTCGAGAAACTCACTCAAGAATCTTCCAGACTTGCTCGTTACAACAAGAAGCCAACAATCACTTCAAGGGAAATTCAGACCGCGGTCAGGCTTGTTCTGCCCGGTGAATTGGCCAAGCAT…
Mtr4g07118	Medtr4g071180 Org_Mtruncatula peptide: Medtr4g071180.1 (1 of 19) K11252 histone H2B (H2B) (PAC:31112607)	Medicago truncatula	Eudicot	Phytozome (https://phytozome.jgi.doe.gov/pz/portal.html)	MAPKGEKKPAEKKPAEEKKSTVAEKAPAEKKPKAGKKLPKEGGSAAGEKKKKRSKKSVETYKIYIFKVLKQVHPDIGISSKAMGIMNSFINDIFEKLAQESSRLARYNKKPTITSREIQTAVRLVLPGELAKHAVSEGTKAVTKFTSS	---------------------------------------------------------------------------------------------------------------MA------------------------------------------------------------------------------------------------------------------------P-------K----------------------------------------------------------G--------------------------------EKK--------------------------------------------P------------------…	ATGGCGCCAAAAGGAGAGAAGAAGCCAGCAGAGAAGAAACCAGCAGAGGAGAAGAAGTCCACCGTCGCTGAGAAAGCTCCGGCGGAGAAGAAGCCAAAGGCCGGAAAGAAGCTTCCAAAGGAAGGTGGTTCAGCCGCCGGAGAGAAGAAGAAGAAGAGAAGCAAGAAGAGCGTTGAAACATACAAGATCTACATCTTCAAGGTTCTGAAACAAGTTCACCCAGACATTGGTATCTCAAGCAAAGCCATGGGTATCATGAACAGTTTCATCAATGATATCTTCGAGAAACTCGCTCAAGAATCATCCAGACTTGCTCGTTACAACAAGAAGCCAACAATCACTTCAAGGGAAATTCAGACCGCGGTCAGGCTTGTTCTGCCCGGTGAATTGGCCAAGCAT…
Mtr4g08802	Medtr4g088025 Org_Mtruncatula peptide: Medtr4g088025.1 (1 of 22) PTHR23428 HISTONE H2B (PAC:31114457)	Medicago truncatula	Eudicot	Phytozome (https://phytozome.jgi.doe.gov/pz/portal.html)	MAPKGEKKPAEEKKSTVAEKAPAEKKPKAGKKLPKESGSASGEKKKKRNKKSVETYKIYIFKVLKQVHPDIGISSKAMGIMNSFINDIFEKLAQESSRLARYNKKPTITSREIQTAVRLVLPGELAKHAVSEGTKAVTKFTSS	---------------------------------------------------------------------------------------------------------------MA------------------------------------------------------------------------------------------------------------------------P-------K----------------------------------------------------------G--------------------------------EKK--------------------------------------------P------------------…	ATGGCACCAAAGGGAGAGAAGAAACCTGCAGAGGAGAAGAAATCCACCGTCGCCGAGAAAGCTCCGGCAGAGAAGAAGCCAAAGGCCGGAAAGAAGCTTCCAAAGGAAAGCGGTTCAGCCTCTGGAGAGAAGAAGAAGAAGAGAAACAAGAAGAGCGTTGAAACCTACAAGATCTACATCTTCAAGGTTCTGAAACAAGTTCACCCTGACATTGGTATCTCAAGCAAAGCCATGGGTATTATGAACAGTTTCATCAATGATATCTTCGAGAAGCTCGCTCAAGAATCTTCCAGACTTGCAAGGTATAACAAGAAGCCGACGATAACTTCGAGGGAAATTCAGACTGCTGTTAGGCTTGTTCTTCCTGGAGAATTGGCTAAGCATGCTGTGTCTGAGGGT…
Mtr7g09996	Medtr7g099960 Org_Mtruncatula peptide: Medtr7g099960.1 (1 of 19) K11252 histone H2B (H2B) (PAC:31078689)	Medicago truncatula	Eudicot	Phytozome (https://phytozome.jgi.doe.gov/pz/portal.html)	MPPTKAEKKPAEKKPAEKAPAEKKPKAEKKISKEGSSDKKKKRTKKSVETYKIYIFKVLKQVHPDIGVSSKAMGIMNSFINDIFEKLAQESSRLARYNKKPTITSREIQTAVRLVLPGELAKHAVSEGTKAVTKFTSS	---------------------------------------------------------------------------------------------------------------MP------------------------------------------------------------------------------------------------------------------------P-------TK---------------------------------------------------------A--------------------------------EKK--------------------------------------------P------------------…	ATGCCTCCAACAAAGGCAGAGAAGAAACCCGCGGAGAAGAAGCCCGCAGAGAAAGCTCCAGCCGAGAAGAAACCAAAAGCGGAGAAGAAGATCTCAAAGGAAGGAAGCAGCGACAAGAAGAAGAAGAGAACGAAGAAAAGCGTTGAAACCTACAAGATATACATCTTCAAGGTTCTGAAACAGGTTCATCCTGATATCGGTGTTTCAAGCAAGGCTATGGGAATCATGAACAGTTTCATTAACGATATCTTTGAGAAACTCGCTCAGGAATCGTCTCGTTTGGCTAGGTATAACAAGAAGCCGACGATTACTTCTAGGGAGATTCAAACTGCTGTTAGATTGGTTCTTCCTGGAGAATTGGCTAAACATGCTGTTTCTGAAGGGACTAAGGCTGTTACC…
Nco008723	GWHTAAYW008723Protein=GWHPAAYW008723Gene=GWHGAAYW008723Position=GWHAAYW00000012	Nymphaea colorata	ANITA	waterlilyPond (http://waterlily.eplant.org/)	MAPKAAEKKPAEKKPAEKKPAAGEEKKAVAEKAPAEKKPKAEKKLPGKEGADKKKKKLKKGTETYKIYIFKVLKQVHPDIGISSKAMGIMNSFINDIFEKLAQEASRLARYNKKPTITSREIQTSVRLVLPGELAKHAVSEGTKAAAEKKPAEKKPAEKKPAAAEEKKAMAEKVPAEKKPKAEKRLPGKEGSDKKKKKLKKGSETYKIYIFKVLKQVHPDVGISSKAMSIMNSFINDIFEKLAQEASRLARYNKKPTITSREIQTSVRLVLPGELAKHAVSEGTKAVTKFTSS	---------------------------------------------------------------------------------------------------------------MA------------------------------------------------------------------------------------------------------------------------P-------KAA----------------------------------------------------EKKPA--------------------------------EKK--------------------------------------------P------------------…	ATGGCACCCAAGGCGGCGGAGAAGAAGCCCGCGGAGAAGAAGCCCGCAGAGAAGAAGCCGGCCGCCGGAGAGGAGAAGAAGGCGGTGGCCGAGAAGGCGCCTGCAGAGAAGAAGCCCAAGGCGGAGAAGAAGCTGCCGGGAAAAGAAGGAGCGGACAAGAAGAAGAAGAAGTTGAAGAAAGGAACGGAGACGTACAAGATCTACATTTTCAAGGTGCTGAAGCAGGTGCATCCTGATATCGGGATCTCCAGCAAGGCAATGGGCATCATGAACTCCTTCATCAACGACATCTTCGAGAAGCTTGCTCAGGAGGCGTCTCGACTCGCCCGCTACAACAAGAAGCCCACCATCACCTCGCGGGAGATCCAGACCTCCGTCCGCCTCGTCCTCCCCGGCGAG…
Nco018457	GWHTAAYW018457Protein=GWHPAAYW018457Gene=GWHGAAYW018457Position=GWHAAYW00000004	Nymphaea colorata	ANITA	waterlilyPond (http://waterlily.eplant.org/)	MGPRRSGRLVGSVVKETKVVEETVKVVADVDDLSSLEPSAISAGIIREIPVVEIKESKTPQKKVEPEAAPFPLEKKQKGIEAKEVEEKEQKGHVDQKKERKPQELNRRRKRLRRNEEGGVGAYRSYVYKVLKQVHPELGISSKAMDVLNGFMGDMFERLAEEAATLQKHTGRRTLSSREIQMAVRLVLPGELGKHAISEGSKAITNYYRYPEKKRR	---------------------------------------------------------------------------------------------------------------MG------------------------------------------------------------------------------------------------------------------------P-------RRS----------------------------------G--------RLVG---------S---------------------------VVK--ETKVVE-ETVKVVA-----------------------DVDDL-SSLEPSAIS--------------…	ATGGGTCCTAGGCGTTCCGGCAGGTTGGTGGGGTCGGTGGTGAAAGAAACCAAGGTCGTGGAAGAGACCGTCAAAGTTGTCGCCGACGTCGACGACCTTTCTTCGCTCGAGCCGTCGGCCATCTCTGCGGGGATCATCAGAGAGATCCCCGTGGTCGAAATCAAGGAAAGCAAAACACCCCAAAAGAAAGTGGAACCAGAAGCAGCACCGTTTCCCCTTGAAAAGAAACAAAAAGGAATAGAAGCGAAAGAGGTCGAAGAGAAGGAACAAAAGGGCCATGTTGATCAGAAGAAAGAAAGGAAGCCGCAGGAGCTGAACAGGAGGAGAAAAAGGTTGCGGAGGAATGAAGAGGGAGGGGTTGGTGCTTACAGGAGCTATGTTTACAAGGTGTTGAAGCAG…
Nco018858	GWHTAAYW018858Protein=GWHPAAYW018858Gene=GWHGAAYW018858Position=GWHAAYW00000005	Nymphaea colorata	ANITA	waterlilyPond (http://waterlily.eplant.org/)	MAPKGEKKPAEKKPAEKPAEEKKTVAEKAPAEKKPKAEKRLPKEGSADKQKKKKKVKKSSETYKIYIFKVLKQVHPDIGISSKAMGIMNSFINDIFEKLAQEASRLARYNKKPTITSREIQTSVRLVLPGELAKHAVSEGTKAVTKFTSS	---------------------------------------------------------------------------------------------------------------MA------------------------------------------------------------------------------------------------------------------------P-------K----------------------------------------------------------G--------------------------------EKK--------------------------------------------P------------------…	ATGCCGGGGCCTTTGCATCACAGACCGGGGATGAAACTCGGAAGCATCTTGAAGGAGAAGGAAGAAGAACTGTCTTTGTTCCTTGAGCTGCGGAAACGCGAGAAGGAGAGAACCAACATGCTTCTTCGCAACGCGGACGAGTTTCCCTCTTTAGGCAAGACAGATCTTGCTCCGTCTTCAAAATCAGGGGGTTCACCCATTTTCAAGGTAGCAACGGCAACAGCTTCACGCAAGGTTGGATCCGATGACTTCCTGAACTCAGATTCAGAGAAAAACGACTACGATTGGCTACTTACACCACCTGGAACACCTCTTTTTCCTTCTCTGGAAAAGGAATCACATGCATGTTCAGTTGGTCAAATTGGGACACCAAAAGCTCGTCCAACTGTGCTTAAATCT…
Nco019157	GWHTAAYW019157Protein=GWHPAAYW019157Gene=GWHGAAYW019157Position=GWHAAYW00000005	Nymphaea colorata	ANITA	waterlilyPond (http://waterlily.eplant.org/)	MAPKADKKPAEKKPASEKPAEEKKTVAEKAPAEKKPKAEKRLPKEGAAAGDKKKKKKMKKSSETYKIYIFKVLKQVHPDIGISSKAMGIMNSFINDIFEKLAQEASRLARYNKKPTITSREIQTSVRLVLPGELAKHAVSEGTKAVTKFTSS	---------------------------------------------------------------------------------------------------------------MA------------------------------------------------------------------------------------------------------------------------P-------K----------------------------------------------------------A--------------------------------DKK--------------------------------------------P------------------…	ATGGCGCCGAAGGCCGATAAGAAGCCAGCAGAGAAGAAGCCGGCGTCAGAAAAGCCGGCGGAGGAGAAGAAGACGGTGGCCGAGAAGGCTCCTGCAGAGAAGAAGCCAAAGGCCGAGAAGCGCCTCCCTAAAGAAGGCGCTGCCGCCGGCGACAAGAAGAAGAAGAAGAAGATGAAGAAGAGCAGTGAGACCTATAAGATTTACATTTTCAAGGTTCTGAAGCAGGTCCACCCTGATATCGGGATCTCGAGCAAGGCCATGGGTATAATGAATTCCTTCATTAACGACATCTTCGAGAAGCTTGCTCAGGAAGCCTCCCGTCTTGCTCGATACAACAAGAAGCCGACGATTACTTCCCGGGAGATCCAGACCTCCGTCCGGCTGGTCCTTCCTGGAGAG…
Nco020877	GWHTAAYW020877Protein=GWHPAAYW020877Gene=GWHGAAYW020877Position=GWHAAYW00000006	Nymphaea colorata	ANITA	waterlilyPond (http://waterlily.eplant.org/)	MAPKGEKKPAEKKPAAEKPTEEKKTVAEKAPAEKKPKAEKRLPKEGAAGDKKKKKKAKKSTETYKIYIFKVLKQVHPDIGISSKAMGIMNSFINDIFEKLAQEASRLARYNKKPTITSREIQTSVRLVLPGELAKHAVSEGTKAVTKYTSS	---------------------------------------------------------------------------------------------------------------MA------------------------------------------------------------------------------------------------------------------------P-------K----------------------------------------------------------G--------------------------------EKK--------------------------------------------P------------------…	ATGGCGCCTAAGGGCGAGAAGAAGCCAGCGGAGAAGAAGCCGGCGGCCGAGAAGCCGACGGAGGAGAAGAAGACGGTGGCAGAGAAGGCTCCCGCCGAGAAGAAGCCGAAGGCGGAAAAGCGGCTGCCTAAGGAAGGCGCTGCCGGTGACAAGAAGAAGAAGAAGAAGGCAAAGAAGAGCACCGAGACGTACAAGATCTACATATTCAAGGTGCTGAAGCAGGTGCATCCCGACATTGGCATATCCAGCAAGGCCATGGGAATCATGAACTCCTTCATCAACGACATTTTCGAGAAGCTCGCCCAGGAGGCCTCCCGTCTCGCCCGGTACAACAAGAAGCCCACAATCACTTCCCGGGAGATCCAGACCTCCGTCCGCCTCGTGCTCCCTGGGGAGCTT…
Nco020882	GWHTAAYW020882Protein=GWHPAAYW020882Gene=GWHGAAYW020882Position=GWHAAYW00000006	Nymphaea colorata	ANITA	waterlilyPond (http://waterlily.eplant.org/)	MAPKADKKPAEKKPASDKPAEEKKAVAEKAPAEKKPKAEKRLPKEGDKKKKKMKKSSETYKIYIFKVLKQVHPDIGISSKAMGIMNSFINDIFEKLAQEASRLARYNKKPTITSREIQTSVRLVLPGELAKHAVSEGTKAVTKFTSS	---------------------------------------------------------------------------------------------------------------MA------------------------------------------------------------------------------------------------------------------------P-------K----------------------------------------------------------A--------------------------------DKK--------------------------------------------P------------------…	ATGGCGCCTAAGGCCGACAAGAAGCCAGCGGAGAAGAAGCCGGCGTCCGACAAGCCGGCGGAGGAGAAGAAGGCGGTGGCGGAGAAGGCTCCCGCCGAGAAGAAGCCGAAGGCGGAGAAGCGGTTGCCGAAAGAGGGCGACAAGAAGAAAAAGAAGATGAAGAAGAGCAGCGAGACCTACAAGATCTACATATTCAAGGTGCTGAAGCAGGTGCACCCTGACATTGGCATTTCCAGCAAGGCCATGGGGATCATGAATTCTTTCATCAACGACATATTCGAGAAGCTCGCCCAGGAGGCCTCCCGGCTCGCCCGTTACAACAAGAAGCCGACGATCACATCCAGGGAGATTCAGACCTCCGTCCGTCTCGTCCTTCCCGGGGAACTTGCCAAGCACGCT…
Olu1200002	fgenesh1_pm.C_Chr_12000020 Org_Olucimarinus peptide: 13105 (1 of 2) K11252 histone H2B (H2B) (PAC:27417117)	Ostreococcus lucimarinus	Chlorophyte	Phytozome (https://phytozome.jgi.doe.gov/pz/portal.html)	MAKKPAQKKPSGAKKVGRKSKSETYKIYIYKVLKQVHPDTGISSKAMSIMNSFINDIFEKIATEAAKLARYNKKPTVTSREIQTAVRLILPGELAKHAVSEGTKAVTKFTSA	---------------------------------------------------------------------------------------------------------------MA------------------------------------------------------------------------------------------------------------------------K-------K-------------------------------------------------------------------------------------------------------------------------------------------------------------…	ATGGCCAAGAAACCCGCGCAAAAGAAGCCCTCGGGCGCCAAGAAGGTTGGACGCAAGTCCAAGTCCGAAACCTACAAGATCTACATCTACAAGGTCTTGAAGCAAGTGCACCCGGACACCGGTATCTCCTCCAAGGCGATGTCCATCATGAACTCGTTCATCAACGACATCTTCGAGAAGATCGCCACGGAAGCCGCCAAGCTCGCGCGATACAACAAGAAGCCGACGGTCACGTCCCGCGAAATCCAAACCGCGGTCCGATTGATCTTGCCGGGTGAACTCGCCAAGCACGCCGTCTCCGAAGGCACCAAGGCTGTCACCAAGTTCACCTCCGCGTAA
Olu8000034	fgenesh1_pm.C_Chr_8000034 Org_Olucimarinus peptide: 12804 (1 of 2) K11252 histone H2B (H2B) (PAC:27419208)	Ostreococcus lucimarinus	Chlorophyte	Phytozome (https://phytozome.jgi.doe.gov/pz/portal.html)	MAKKPAQKKPSGAKKVGRKSKSETYKIYIYKVLKQVHPDTGISSKAMSIMNSFINDIFEKIATEAAKLARYNKKPTVTSREIQTAVRLILPGELAKHAVSEGTKAVTKFTSA	---------------------------------------------------------------------------------------------------------------MA------------------------------------------------------------------------------------------------------------------------K-------K-------------------------------------------------------------------------------------------------------------------------------------------------------------…	ATGGCCAAGAAGCCCGCGCAAAAGAAGCCCTCGGGCGCCAAGAAGGTTGGACGCAAGTCCAAGTCCGAAACCTACAAGATCTACATCTACAAGGTCTTGAAGCAAGTGCACCCGGACACCGGTATCTCCTCCAAGGCGATGTCCATCATGAACTCGTTCATCAACGACATCTTCGAGAAGATCGCCACGGAAGCCGCCAAGCTCGCGCGATACAACAAGAAGCCGACGGTCACGTCCCGCGAAATCCAAACCGCGGTCCGATTGATCTTGCCGGGTGAACTCGCCAAGCACGCCGTCTCCGAAGGCACCAAGGCCGTCACCAAGTTCACCTCCGCGTAA
Osa1g05610	LOC_Os01g05610 Org_Osativa peptide: LOC_Os01g05610.1 Core histone H2A/H2B/H3/H4 domain containing protein, putative, expressed (PAC:33121955)	Oryza sativa	Monocot	Phytozome (https://phytozome.jgi.doe.gov/pz/portal.html)	MAPKAEKKPAAKKPAEEEPAAEKAEKAPAGKKPKAEKRLPAGKAEKGSGEGRKAGRKKAKKSVETYKIYIFKVLKQVHPDIGISSKAMSIMNSFINDIFEKLAGESAKLARYNKKPTITSREIQTSVRLVLPGELAKHAVSEGTKAVTKFTSA	---------------------------------------------------------------------------------------------------------------MA------------------------------------------------------------------------------------------------------------------------P-------K----------------------------------------------------------A--------------------------------EKK--------------------------------------------P------------------…	ATGGCGCCCAAGGCAGAGAAGAAGCCGGCCGCGAAGAAGCCCGCGGAGGAGGAGCCCGCGGCGGAGAAGGCCGAGAAGGCCCCCGCGGGGAAGAAGCCCAAGGCGGAGAAGCGTCTCCCCGCCGGCAAGGCCGAGAAGGGCAGCGGCGAGGGGAGGAAGGCGGGGCGGAAGAAGGCGAAGAAGAGCGTCGAGACCTACAAGATCTACATCTTCAAGGTGCTCAAGCAGGTCCACCCCGATATCGGCATCTCCTCCAAGGCCATGTCCATCATGAACTCCTTCATCAACGACATCTTCGAGAAGCTCGCCGGGGAGTCCGCCAAGCTCGCCCGCTACAACAAGAAGCCCACCATCACCTCCCGCGAGATCCAGACCTCCGTCCGCCTCGTCCTCCCCGGC…
Osa1g05630	LOC_Os01g05630 Org_Osativa peptide: LOC_Os01g05630.1 Core histone H2A/H2B/H3/H4 domain containing protein, putative, expressed (PAC:33126720)	Oryza sativa	Monocot	Phytozome (https://phytozome.jgi.doe.gov/pz/portal.html)	MAPKAEKKPAAKKPAEEEPAAEKAEKAPAGKKPKAEKRLPAGKAEKGSGEGKKAGRKKAKKSVETYKIYIFKVLKQVHPDIGISSKAMSIMNSFINDIFEKLAGESAKLARYNKKPTITSREIQTSVRLVLPGELAKHAVSEGTKAVTKFTSA	---------------------------------------------------------------------------------------------------------------MA------------------------------------------------------------------------------------------------------------------------P-------K----------------------------------------------------------A--------------------------------EKK--------------------------------------------P------------------…	ATGGCGCCCAAGGCGGAGAAGAAGCCGGCCGCGAAGAAGCCCGCGGAGGAGGAGCCCGCAGCGGAGAAGGCCGAGAAGGCCCCCGCGGGGAAGAAGCCCAAGGCGGAGAAGCGTCTCCCCGCCGGCAAGGCCGAGAAGGGCAGCGGCGAGGGGAAGAAGGCGGGGAGGAAGAAGGCGAAGAAGAGCGTCGAGACCTACAAGATCTACATCTTCAAGGTGCTCAAGCAGGTTCACCCCGACATCGGCATCTCCTCCAAGGCCATGTCCATCATGAACTCCTTCATCAATGACATCTTCGAGAAGCTCGCCGGAGAGTCCGCCAAGCTCGCCCGCTACAACAAGAAGCCCACCATCACCTCCCGGGAGATCCAGACCTCCGTCCGCCTCGTCCTCCCCGGC…
[truncated: 433 more rows]

## Sheet: Plant_H2B_tree
(((((((((((((Afi015129:0.01548052,Afi015127:0.08293868)0.855000:0.04697061,((Scu017109:0.00000002,Scu025680:0.23973393)0.910000:0.03453770,(Afi008911:0.04286024,Afi008912:0.02043563)0.883000:0.04684984)0.000000:0.01887165)0.000000:0.01705177,(Afi108631:0.03529417,Afi070669:0.00000002)0.975000:0.15091514)0.987000:0.21673844,((Sfa19s0182:0.02169126,(Sfa97s0005:0.04745987,(Sfa59s0102:0.02801781,(Sfa…
7360)0.605000:0.08831017,(PGL0000525:0.12197305,((PSI0007968:0.00000002,(PPI0024089:0.01339035,PGL0000465:0.03996449)0.917000:0.04092267)0.904000:0.03976225,(PSY0002099:0.03401688,PSI0000970:0.05150189)0.773000:0.02331046)0.000000:0.00000002)0.991000:0.32403983)0.797000:0.07554413)1.000000:0.77976751,PTA0055719:0.16520205,PME0144665:0.17972443);

## Sheet: Eudicots
Sequence name in figure	Full sequence name	Species	Clade	Origin of sequence	Protein sequence	Protein alignment	CDS sequence	CDS alignment
[truncated: 318 more rows]

## Sheet: Eudicot_H2B_tree
(Cpa3062:1.16908298,(Ccl29880:0.01785960,Csi48093:0.00000002)0.999000:0.65668068,((Lus41351:0.65699112,Mes11G1534:0.59810951)0.921000:0.34945325,(Ahy016191:1.43660251,((Gra06G1039:0.92771348,(Mgu2535:0.79227964,((Sly06g7475:0.02198191,Stu0007131:0.09491632)0.999000:1.10835457,((Esa08775:0.13632053,(Bst19s0128:0.02992263,((AL1G18580:0.03009137,AT1G08170:0.03310824)0.970000:0.06237633,(Cru11530:0.0…

[truncated: 3 more sheets: Eudicot_paml, Eudicot_paml_tree, LRT_tests]
