# Supplementary material for: The evolution and functional divergence of the histone H2B family in plants
Source: PLoS Genet. 2020 Jul 27;16(7):e1008964. doi: 10.1371/journal.pgen.1008964 (PMC7410336; doi:10.1371/journal.pgen.1008964)
Supplement: S2 Data — (XLSX) [file pgen.1008964.s007.xlsx]

## Sheet: Sheet1
Cloning primers
H2B.1	attB1-H2B.1-F	ggggacaagtttgtacaaaaaagcaggcttaGAAGGTGAGCTAGAGTTTTCTTATCGC
	attB1-H2B.1-R	ggggaccactttgtacaagaaagctgggttAGAGCTAGTAAACTTGGTAACCGC
H2B.2	attB1-H2B.2-F	ggggacaagtttgtacaaaaaagcaggcttaGATTAATCAACAACTATCTATTGATATATCATG
	attB1-H2B.2-R	ggggaccactttgtacaagaaagctgggttAGAACTCGTAAACTTCGTAACCGC
H2B.3	attB1-H2B.3-F	ggggacaagtttgtacaaaaaagcaggcttaGAGTGGTGGATTAGTTTAGGCTTC
	attB1-H2B.3-R	ggggaccactttgtacaagaaagctgggttAGAGCTAGTAAACTTAGTAACAGCCTTAG
H2B.4	attB1-H2B.4-F	ggggacaagtttgtacaaaaaagcaggcttaAAAGAGGTCCACCGTGAAAATCAG
	attB1-H2B.4-R	ggggaccactttgtacaagaaagctgggttAGAGCTGGTGAATTTCGTG
H2B.5	attB1-H2B.5-F	ggggacaagtttgtacaaaaaagcaggcttaCATGAACCTAGTTGCGACTTGC
	attB1-H2B.5-R	ggggaccactttgtacaagaaagctgggttACTGGTGAATTTGGTAACCGCC
H2B.6	attB1-H2B.6-F	ggggacaagtttgtacaaaaaagcaggcttaCAGATCGTCGGAAAAGATAGACAATC
	attB1-H2B.6-R	ggggaccactttgtacaagaaagctgggttCGAGCTAGTGAATTTAGTAACCGC
H2B.7	attB1-H2B.7-F	ggggacaagtttgtacaaaaaagcaggcttaGATTAAAGAAGAGCAGAGCAAATAAGTTGG
	attB1-H2B.7-R	ggggaccactttgtacaagaaagctgggttAGAACTGGTGAATTTGGTGACG
H2B.8	attB1-H2B.8-F	ggggacaagtttgtacaaaaaagcaggcttaGATATGATTTTGTTTCTAAGATTTAGCAG
	attB1-H2B.8-R	ggggaccactttgtacaagaaagctgggttACGTTTCCTACTATCATAACCAACG
H2B.9	attB1-H2B.9-F	ggggacaagtttgtacaaaaaagcaggcttaGTTTTCTCGAGTAATATGTTTCCTTTGAC
	attB1-H2B.9-R	ggggaccactttgtacaagaaagctgggttAGAGCTTGTGAATTTGGTAACAG
H2B.10	attB1-H2B.10-F	ggggacaagtttgtacaaaaaagcaggcttaCGCTACAAGACCCGAAAAATAGGAAG
	attB1-H2B.10-R	ggggaccactttgtacaagaaagctgggttAGAGCTTGTGAATTTGGTGACAG
H2B.11	attB1-H2B.11-F	ggggacaagtttgtacaaaaaagcaggcttaTTTATCGCTTTCACGGGACAGATTC
	attB1-H2B.11-R	ggggaccactttgtacaagaaagctgggttAGAGCTAGTAAACTTAGTCACCGC
RT-PCR primers
H2B.1	H2B.1RTF	TCCAGACGGCTGTGAGACTCG
	H2B.1RTR	AAGCCACAAAATACGAAGTTAAGCG
H2B.2	H2B.2RTF	TTGAGAAACTTGCTGGTGAGTCTTC
	H2B.2RTR	ATAACCCTCAAAGATACCCAAAAGC
H2B.3	H2B.3RTF	AAGTTTACTAGCTCTTAGGTTTAGCCG
	H2B.3RTR	ATCCCAAGTCACTAAACACAAAATCC
H2B.4	H2B.4RTF	CAATCCAAAGCGATTAAACCTACTC
	H2B.4RTR	TTCGACGCCTCTTGAGCAAG
H2B.5	H2B.5RTF	GGAAGCGAGAAGAAGAAGAAGAAATC
	H2B.5RTR	AACAAACCGAGTCTAAACCAAACAC
H2B.6	H2B.6RTF	AGAAACTAGCTCAGGAATCATCGC
	H2B.6RTR	CCGCCTTAGTGCCTTCAGAAAC
H2B.7	H2B.7RTF	ATCCAAAGCAATGGCACCG
	H2B.7RTR	TACCCTCAGAAACAGCGTGC
H2B.8	H2B.8RTF	TCATGGGAGATATGTTCGAGAGGATAG
	H2B.8RTR	GACAGCGTGGCGGCTAAGTTC
H2B.9	H2B.9RTF	TGTGCTTCTTCTTCTTCACCCAG
	H2B.9RTR	CGAGCTTTGAAGATTCCGATG
H2B.10	H2B.10RTF	AAGGTATTGAAACAGGTTCATCCAG
	H2B.10RTR	ACCAGGCAGAACAAGTCTCACGG
H2B.11	H2B.11RTF	GAGAAATTGGCATCGGAATCG
	H2B.11RTR	CAAAGAGTCAACAACAACCATCAAATC
UBQ10	UBQ10RTF	GGCCTTGTATAATCCCTGATGATAAG
	UBQ10RTR	AAAGAGATAACAGGAACGGAAACATAGT
GAPC	GAPCRTF	ACTCAATCACTGCTACTCAG
	GAPCRTR	GTCAACTTTCCGTTAAGAGC
